# Supplementary material for: Species review of the genus Boreophilia Benick from North America (Coleoptera, Staphylinidae, Aleocharinae, Athetini): Systematics, habitat, and distribution
Source: Zookeys. 2019 May 20;848:57–102. doi: 10.3897/zookeys.848.34846 (PMC6536487; doi:10.3897/zookeys.848.34846)
Supplement: XML Treatment for Boreophilia [file zookeys.848.34846-treatment1.xml]

<!DOCTYPE tp:taxon-treatment
  PUBLIC "-//TaxonX//DTD Taxonomic Treatment Publishing DTD v0 20100105//EN" "tax-treatment-NSO.dtd">
<tp:taxon-treatment xmlns:tp="http://www.plazi.org/taxpub"><tp:treatment-meta><kwd-group><label>Taxon classification</label><kwd><named-content xmlns:xlink="http://www.w3.org/1999/xlink" content-type="kingdom">Animalia</named-content></kwd><kwd><named-content xmlns:xlink="http://www.w3.org/1999/xlink" content-type="order">Coleoptera</named-content></kwd><kwd><named-content xmlns:xlink="http://www.w3.org/1999/xlink" content-type="family">Staphylinidae</named-content></kwd></kwd-group><mixed-citation publication-type="journal"><person-group><name><surname>Klimaszewski</surname><given-names>Jan</given-names></name><name><surname>Sikes</surname><given-names>Derek S.</given-names></name><name><surname>Brunke</surname><given-names>Adam</given-names></name><name><surname>Bourdon</surname><given-names>Caroline</given-names></name></person-group><article-title>Species review of the genus <italic><tp:taxon-name><tp:taxon-name-part taxon-name-part-type="genus" reg="Boreophilia">Boreophilia</tp:taxon-name-part></tp:taxon-name></italic> Benick from North America (<tp:taxon-name><tp:taxon-name-part taxon-name-part-type="order">Coleoptera</tp:taxon-name-part></tp:taxon-name>, <tp:taxon-name><tp:taxon-name-part taxon-name-part-type="family">Staphylinidae</tp:taxon-name-part></tp:taxon-name>, <tp:taxon-name><tp:taxon-name-part taxon-name-part-type="subfamily">Aleocharinae</tp:taxon-name-part></tp:taxon-name>, <tp:taxon-name><tp:taxon-name-part taxon-name-part-type="tribe">Athetini</tp:taxon-name-part></tp:taxon-name>): Systematics, habitat, and distribution</article-title><source>Zookeys</source><day>20</day><month>5</month><year>2019</year><volume>848</volume><fpage>57</fpage><lpage>102</lpage><pub-id pub-id-type="doi">10.3897/zookeys.848.34846</pub-id></mixed-citation></tp:treatment-meta><tp:nomenclature><label>Genus</label><tp:taxon-name>
              <tp:taxon-name-part taxon-name-part-type="genus" reg="Boreophilia">Boreophilia</tp:taxon-name-part>
            </tp:taxon-name><tp:taxon-authority>Benick, 1973</tp:taxon-authority><xref ref-type="fig" rid="F1">Figs 1</xref><xref ref-type="fig" rid="F2">, 2–5</xref><xref ref-type="fig" rid="F3">, 6–15</xref><xref ref-type="fig" rid="F4">, 16–23</xref><xref ref-type="fig" rid="F5">, 24–31</xref><xref ref-type="fig" rid="F6">, 32–42</xref><xref ref-type="fig" rid="F7">, 43–52</xref><xref ref-type="fig" rid="F8">, 53–56</xref><xref ref-type="fig" rid="F9">, 57–62</xref><xref ref-type="fig" rid="F10">, 63–70</xref><xref ref-type="fig" rid="F11">, 71–80</xref><xref ref-type="fig" rid="F12">, 81–83</xref><xref ref-type="fig" rid="F13">, 84–91</xref><xref ref-type="fig" rid="F14">, 92–99</xref><xref ref-type="fig" rid="F15">, 100–108</xref><xref ref-type="fig" rid="F16">, 109–116</xref><xref ref-type="fig" rid="F17">, 117–119</xref><tp:nomenclature-citation-list><tp:nomenclature-citation><tp:taxon-name>
                  <tp:taxon-name-part taxon-name-part-type="genus" reg="Boreophilia">Boreophilia</tp:taxon-name-part>
                </tp:taxon-name><comment>Benick, 1973: 211; <xref ref-type="bibr" rid="B26">Lohse et al. 1990</xref>: 151; <xref ref-type="bibr" rid="B18">Gusarov 2003a</xref>, <xref ref-type="bibr" rid="B19">b</xref>: 81; <xref ref-type="bibr" rid="B42">Smetana 2004</xref>: 396; Schülke and Smetana 2015: 557; <xref ref-type="bibr" rid="B23">Klimaszewski et al. 2018</xref>. Type species: <tp:taxon-name><tp:taxon-name-part taxon-name-part-type="genus" reg="Homalota">Homalota</tp:taxon-name-part><tp:taxon-name-part taxon-name-part-type="species" reg="islandica">islandica</tp:taxon-name-part></tp:taxon-name> Kraatz, 1857.</comment></tp:nomenclature-citation></tp:nomenclature-citation-list></tp:nomenclature><tp:treatment-sec sec-type="diagnosis" id="SECID0EZSAG"><title>Diagnosis.</title><p><italic><tp:taxon-name><tp:taxon-name-part taxon-name-part-type="genus" reg="Boreophilia">Boreophilia</tp:taxon-name-part></tp:taxon-name></italic> may be distinguished from other athetines by the following combination of characters: body moderately narrow to broad, subparallel (Figs <xref ref-type="fig" rid="F3">6</xref>, <xref ref-type="fig" rid="F4">16</xref>, <xref ref-type="fig" rid="F5">24</xref>, <xref ref-type="fig" rid="F6">32</xref>, <xref ref-type="fig" rid="F7">43</xref>, <xref ref-type="fig" rid="F8">53</xref>, <xref ref-type="fig" rid="F9">57</xref>, <xref ref-type="fig" rid="F10">63</xref>, <xref ref-type="fig" rid="F11">71</xref>, <xref ref-type="fig" rid="F12">81</xref>, <xref ref-type="fig" rid="F13">84</xref>, <xref ref-type="fig" rid="F14">92</xref>, <xref ref-type="fig" rid="F15">100</xref>, <xref ref-type="fig" rid="F16">109</xref>, <xref ref-type="fig" rid="F17">117</xref>); head narrower or nearly as broad as pronotum (Fig. <xref ref-type="fig" rid="F3">6</xref>, <xref ref-type="fig" rid="F4">16</xref>, <xref ref-type="fig" rid="F5">24</xref>, <xref ref-type="fig" rid="F6">32</xref>, <xref ref-type="fig" rid="F7">43</xref>, <xref ref-type="fig" rid="F8">53</xref>, <xref ref-type="fig" rid="F9">57</xref>, <xref ref-type="fig" rid="F10">63</xref>, <xref ref-type="fig" rid="F11">71</xref>, <xref ref-type="fig" rid="F12">81</xref>, <xref ref-type="fig" rid="F13">84</xref>, <xref ref-type="fig" rid="F14">92</xref>, <xref ref-type="fig" rid="F15">100</xref>, <xref ref-type="fig" rid="F16">109</xref>, <xref ref-type="fig" rid="F17">117</xref>); eyes moderate in size, as long as or shorter than postocular region of head, tempora partially feebly carinate at base of head; antennae often reaching posterior margin of elytra, antennomeres V-X subquadrate, slightly transverse, or elongate (Figs <xref ref-type="fig" rid="F3">6</xref>, <xref ref-type="fig" rid="F4">16</xref>, <xref ref-type="fig" rid="F5">24</xref>, <xref ref-type="fig" rid="F6">32</xref>, <xref ref-type="fig" rid="F7">43</xref>, <xref ref-type="fig" rid="F8">53</xref>, <xref ref-type="fig" rid="F9">57</xref>, <xref ref-type="fig" rid="F10">63</xref>, <xref ref-type="fig" rid="F11">71</xref>, <xref ref-type="fig" rid="F12">81</xref>, <xref ref-type="fig" rid="F13">84</xref>, <xref ref-type="fig" rid="F14">92</xref>, <xref ref-type="fig" rid="F15">100</xref>, <xref ref-type="fig" rid="F16">109</xref>, <xref ref-type="fig" rid="F17">117</xref>); ligula divided into two separate and diverging lobes (Fig. <xref ref-type="fig" rid="F2">2</xref>); mandibles simple (not bifid at apex as in <italic><tp:taxon-name><tp:taxon-name-part taxon-name-part-type="genus" reg="Schistoglossa">Schistoglossa</tp:taxon-name-part></tp:taxon-name></italic>) (Figs <xref ref-type="fig" rid="F2">3</xref>, <xref ref-type="fig" rid="F2">4</xref>); maxillary palps with 4 palpomeres, terminal one needle-shaped (Fig. <xref ref-type="fig" rid="F2">5</xref>); pronotum transverse, broadest in the middle or in apical fourth, hind angles rounded, hypomeron clearly visible in lateral view; integument smooth and moderately glossy, weak microsculpture present, punctuation fine, pubescence on midline of disc directed anteriad at least in apical ¾, and elsewhere directed laterally; mesocoxae contiguous; median lobe of aedeagus broad, flattened latero-ventrally, bulbus enlarged and tubus narrow, short or moderately elongate, approximately triangularly shaped in dorsal view (Figs <xref ref-type="fig" rid="F3">9</xref>, <xref ref-type="fig" rid="F3">10</xref>, <xref ref-type="fig" rid="F4">18</xref>, <xref ref-type="fig" rid="F5">26</xref>, <xref ref-type="fig" rid="F6">35</xref>, <xref ref-type="fig" rid="F6">36</xref>, <xref ref-type="fig" rid="F7">46</xref>, <xref ref-type="fig" rid="F9">59</xref>, <xref ref-type="fig" rid="F9">60</xref>, <xref ref-type="fig" rid="F10">65</xref>, <xref ref-type="fig" rid="F11">74</xref>, <xref ref-type="fig" rid="F12">83</xref>, <xref ref-type="fig" rid="F13">86</xref>, <xref ref-type="fig" rid="F14">94</xref>, <xref ref-type="fig" rid="F15">102</xref>, <xref ref-type="fig" rid="F15">103</xref>, <xref ref-type="fig" rid="F16">111</xref>), crista apicalis narrowly elongate in most, internal sac with two large, elongate sclerites in bulbus, and additional smaller sclerites in apical part of internal sac; male tergite VIII entire, and not modified (Figs <xref ref-type="fig" rid="F3">11</xref>, <xref ref-type="fig" rid="F4">19</xref>, <xref ref-type="fig" rid="F5">27</xref>, <xref ref-type="fig" rid="F6">37</xref>, <xref ref-type="fig" rid="F7">47</xref>, <xref ref-type="fig" rid="F9">61</xref>, <xref ref-type="fig" rid="F10">66</xref>, <xref ref-type="fig" rid="F11">75</xref>, <xref ref-type="fig" rid="F13">87</xref>, <xref ref-type="fig" rid="F14">95</xref>, <xref ref-type="fig" rid="F15">104</xref>, <xref ref-type="fig" rid="F16">112</xref>); spermatheca diverse in shape, with elongate tubular capsule and sinuate stem, invagination of capsule small or absent (Figs <xref ref-type="fig" rid="F3">15</xref>, <xref ref-type="fig" rid="F4">23</xref>, <xref ref-type="fig" rid="F5">31</xref>, <xref ref-type="fig" rid="F6">41</xref>, <xref ref-type="fig" rid="F6">42</xref>, <xref ref-type="fig" rid="F7">51</xref>, <xref ref-type="fig" rid="F7">52</xref>, <xref ref-type="fig" rid="F8">56</xref>, <xref ref-type="fig" rid="F10">70</xref>, <xref ref-type="fig" rid="F11">79</xref>, <xref ref-type="fig" rid="F11">80</xref>, <xref ref-type="fig" rid="F13">91</xref>, <xref ref-type="fig" rid="F14">99</xref>, <xref ref-type="fig" rid="F15">108</xref>, <xref ref-type="fig" rid="F16">116</xref>, <xref ref-type="fig" rid="F17">120</xref>); cold loving species occurring in arctic habitats, in temperate regions usually confined to fens and bogs.</p><fig id="F2" position="float" orientation="portrait"><label>Figures 2–5.</label><caption><p><italic><tp:taxon-name><tp:taxon-name-part taxon-name-part-type="genus" reg="Boreophilia">Boreophilia</tp:taxon-name-part><tp:taxon-name-part taxon-name-part-type="species" reg="islandica">islandica</tp:taxon-name-part></tp:taxon-name></italic> (Kraatz), mouthparts: <bold>2</bold> mentum, labial palps and ligula <bold>3, 4</bold> mandibles <bold>5</bold> maxilla. Scale bar: 0.1 mm.</p></caption><graphic xmlns:xlink="http://www.w3.org/1999/xlink" xlink:href="zookeys-848-057-g002.jpg" position="float" orientation="portrait" xlink:type="simple" id="oo_302953.jpg"/></fig></tp:treatment-sec><tp:treatment-sec><!--Section generated to contain objects referenced in tp:taxon-treatment.--><fig id="F1" position="float" orientation="portrait"><label>Figure 1.</label><caption><p>Fifty percent majority rule consensus phylogram from the Bayesian analysis with branch support values provided from left to right as: estimated posterior probabilities, maximum likelihood bootstrap proportions, ultrafast bootstrap values, and an SH-aLRT test values, with * = bootstrap values below 50%. Taxon identity is indicated for each sequence, followed by abbreviations of locality, and <abbrev xmlns:xlink="http://www.w3.org/1999/xlink" xlink:title="Barcode of Life Database" id="ABBRID0ERGAG" xlink:type="simple">BOLD</abbrev> process IDs (see Table <xref ref-type="table" rid="T1">1</xref>).</p></caption><graphic xmlns:xlink="http://www.w3.org/1999/xlink" xlink:href="zookeys-848-057-g001.jpg" position="float" orientation="portrait" xlink:type="simple" id="oo_302952.jpg"/></fig><table-wrap id="T1" position="float" orientation="portrait"><label>Table 1.</label><caption><p>DNA voucher data with Process ID codes from the Barcode of Life Database (<abbrev xmlns:xlink="http://www.w3.org/1999/xlink" xlink:title="Barcode of Life Database" id="ABBRID0EBNAC" xlink:type="simple">BOLD</abbrev>), <abbrev xmlns:xlink="http://www.w3.org/1999/xlink" xlink:title="Barcode of Life Database" id="ABBRID0EFNAC" xlink:type="simple">BOLD</abbrev> BIN numbers, sequence length with number of ‘n’s indicated, GenBank accession codes, and locality data. See <ext-link xmlns:xlink="http://www.w3.org/1999/xlink" xlink:type="simple" ext-link-type="uri" xlink:href="http://www.boldsystems.org">http://www.boldsystems.org</ext-link> for additional data associated with each.</p></caption><table id="TID0EB6AI" rules="all"><tbody><tr><th rowspan="1" colspan="1">Identification</th><th rowspan="1" colspan="1">Process ID</th><th rowspan="1" colspan="1">BIN</th><th rowspan="1" colspan="1">Seq. Length</th><th rowspan="1" colspan="1">GenBank</th><th rowspan="1" colspan="1">Country/Ocean, State/Province, Region, Sector, Exact Site, Lat, Lon</th></tr><tr><td rowspan="2" colspan="1">
                <italic><tp:taxon-name>
                    <tp:taxon-name-part taxon-name-part-type="genus" reg="Atheta">Atheta</tp:taxon-name-part>
                    <tp:taxon-name-part taxon-name-part-type="species" reg="cinnamoptera">cinnamoptera</tp:taxon-name-part>
                  </tp:taxon-name></italic>
              </td><td rowspan="1" colspan="1">COLFC200-12</td><td rowspan="1" colspan="1">
                <ext-link xmlns:xlink="http://www.w3.org/1999/xlink" xlink:type="simple" ext-link-type="uri" xlink:href="http://boldsystems.org/index.php/Public_BarcodeCluster?clusteruri=BOLD:ABW4507">BOLD:ABW4507</ext-link>
              </td><td rowspan="1" colspan="1">658[0n]</td><td rowspan="1" colspan="1">
                <ext-link xmlns:xlink="http://www.w3.org/1999/xlink" ext-link-type="gen" xlink:href="KJ964314" xlink:type="simple">KJ964314</ext-link>
              </td><td rowspan="1" colspan="1">Finland, Lapland, Lapponia kemensis pars orientalis, Sodankylae, Vuotso, 68.1117, 27.1862</td></tr><tr><td rowspan="1" colspan="1">COLFC205-12</td><td rowspan="1" colspan="1">
                <ext-link xmlns:xlink="http://www.w3.org/1999/xlink" xlink:type="simple" ext-link-type="uri" xlink:href="http://boldsystems.org/index.php/Public_BarcodeCluster?clusteruri=BOLD:ABW4507">BOLD:ABW4507</ext-link>
              </td><td rowspan="1" colspan="1">614[0n]</td><td rowspan="1" colspan="1">
                <ext-link xmlns:xlink="http://www.w3.org/1999/xlink" ext-link-type="gen" xlink:href="KJ961954" xlink:type="simple">KJ961954</ext-link>
              </td><td rowspan="1" colspan="1">Finland, Lapland, Lapponia kemensis pars orientalis, Sodankylae, Vuotso, 68.1117, 27.1862</td></tr><tr><td rowspan="2" colspan="1">
                <italic><tp:taxon-name>
                    <tp:taxon-name-part taxon-name-part-type="genus" reg="Atheta">Atheta</tp:taxon-name-part>
                    <tp:taxon-name-part taxon-name-part-type="species" reg="munsteri">munsteri</tp:taxon-name-part>
                  </tp:taxon-name></italic>
              </td><td rowspan="1" colspan="1">COLFA072-10</td><td rowspan="1" colspan="1">
                <ext-link xmlns:xlink="http://www.w3.org/1999/xlink" xlink:type="simple" ext-link-type="uri" xlink:href="http://boldsystems.org/index.php/Public_BarcodeCluster?clusteruri=BOLD:AAJ9581">BOLD:AAJ9581</ext-link>
              </td><td rowspan="1" colspan="1">658[0n]</td><td rowspan="1" colspan="1">
                <ext-link xmlns:xlink="http://www.w3.org/1999/xlink" ext-link-type="gen" xlink:href="HM909090" xlink:type="simple">HM909090</ext-link>
              </td><td rowspan="1" colspan="1">Finland, Lapland, Lapponia enontekiensis, Enontekioe, 69.096, 21.138</td></tr><tr><td rowspan="1" colspan="1">LEFIJ2464-14</td><td rowspan="1" colspan="1">
                <ext-link xmlns:xlink="http://www.w3.org/1999/xlink" xlink:type="simple" ext-link-type="uri" xlink:href="http://boldsystems.org/index.php/Public_BarcodeCluster?clusteruri=BOLD:AAJ9581">BOLD:AAJ9581</ext-link>
              </td><td rowspan="1" colspan="1">658[0n]</td><td rowspan="1" colspan="1"/><td rowspan="1" colspan="1">Finland, Lapponia inarensis, Utsjoki, Skalluvaara, 69.802, 27.102</td></tr><tr><td rowspan="3" colspan="1"><italic><tp:taxon-name><tp:taxon-name-part taxon-name-part-type="genus" reg="Boreophilia">Boreophilia</tp:taxon-name-part></tp:taxon-name></italic> sp.</td><td rowspan="1" colspan="1">SAPIT188-08</td><td rowspan="1" colspan="1">
                <ext-link xmlns:xlink="http://www.w3.org/1999/xlink" xlink:type="simple" ext-link-type="uri" xlink:href="http://boldsystems.org/index.php/Public_BarcodeCluster?clusteruri=BOLD:AAH0226">BOLD:AAH0226</ext-link>
              </td><td rowspan="1" colspan="1">577[0n]</td><td rowspan="1" colspan="1"/><td rowspan="1" colspan="1">Canada, Manitoba, Churchill, 23 km E Churchill, Malcolm Ramsay Lake, road, Shrub community dominated by <italic><tp:taxon-name><tp:taxon-name-part taxon-name-part-type="genus" reg="Betula">Betula</tp:taxon-name-part><tp:taxon-name-part taxon-name-part-type="species" reg="glandulosa">glandulosa</tp:taxon-name-part></tp:taxon-name></italic>, 58.73, -93.8</td></tr><tr><td rowspan="1" colspan="1">UAMIC2716-15</td><td rowspan="1" colspan="1">
                <ext-link xmlns:xlink="http://www.w3.org/1999/xlink" xlink:type="simple" ext-link-type="uri" xlink:href="http://boldsystems.org/index.php/Public_BarcodeCluster?clusteruri=BOLD:ACU9385">BOLD:ACU9385</ext-link>
              </td><td rowspan="1" colspan="1">407[0n]</td><td rowspan="1" colspan="1">
                <ext-link xmlns:xlink="http://www.w3.org/1999/xlink" ext-link-type="gen" xlink:href="KU874453" xlink:type="simple">KU874453</ext-link>
              </td><td rowspan="1" colspan="1">United States, Alaska, Nogahabara Dunes [Koyukuk NWR], 65.658, -157.476</td></tr><tr><td rowspan="1" colspan="1">TWCOL345-09</td><td rowspan="1" colspan="1">
                <ext-link xmlns:xlink="http://www.w3.org/1999/xlink" xlink:type="simple" ext-link-type="uri" xlink:href="http://boldsystems.org/index.php/Public_BarcodeCluster?clusteruri=BOLD:AAG4312">BOLD:AAG4312</ext-link>
              </td><td rowspan="1" colspan="1">658[0n]</td><td rowspan="1" colspan="1">
                <ext-link xmlns:xlink="http://www.w3.org/1999/xlink" ext-link-type="gen" xlink:href="HM432945" xlink:type="simple">HM432945</ext-link>
              </td><td rowspan="1" colspan="1">Canada, Manitoba, Churchill, 4 km SE Churchill, Dene Village, 58.734, -94.112</td></tr><tr><td rowspan="6" colspan="1">
                <italic><tp:taxon-name>
                    <tp:taxon-name-part taxon-name-part-type="genus" reg="Boreophilia">Boreophilia</tp:taxon-name-part>
                    <tp:taxon-name-part taxon-name-part-type="species" reg="eremita">eremita</tp:taxon-name-part>
                  </tp:taxon-name></italic>
              </td><td rowspan="1" colspan="1">COLFA420-12</td><td rowspan="1" colspan="1">
                <ext-link xmlns:xlink="http://www.w3.org/1999/xlink" xlink:type="simple" ext-link-type="uri" xlink:href="http://boldsystems.org/index.php/Public_BarcodeCluster?clusteruri=BOLD:ABW4331">BOLD:ABW4331</ext-link>
              </td><td rowspan="1" colspan="1">658[0n]</td><td rowspan="1" colspan="1">
                <ext-link xmlns:xlink="http://www.w3.org/1999/xlink" ext-link-type="gen" xlink:href="KJ963286" xlink:type="simple">KJ963286</ext-link>
              </td><td rowspan="1" colspan="1">Finland, Northern Ostrobothnia, Ostrobottnia borealis pars australis, Kiiminki, 65.116, 25.829</td></tr><tr><td rowspan="1" colspan="1">COLFB787-12</td><td rowspan="1" colspan="1">
                <ext-link xmlns:xlink="http://www.w3.org/1999/xlink" xlink:type="simple" ext-link-type="uri" xlink:href="http://boldsystems.org/index.php/Public_BarcodeCluster?clusteruri=BOLD:ABW4331">BOLD:ABW4331</ext-link>
              </td><td rowspan="1" colspan="1">658[0n]</td><td rowspan="1" colspan="1">
                <ext-link xmlns:xlink="http://www.w3.org/1999/xlink" ext-link-type="gen" xlink:href="KJ964811" xlink:type="simple">KJ964811</ext-link>
              </td><td rowspan="1" colspan="1">Finland, Lapland, Lapponia inarensis, Utsjoki, Gaskabeaicohkka, 70.0088, 27.5069</td></tr><tr><td rowspan="1" colspan="1">COLFE1022-13</td><td rowspan="1" colspan="1">
                <ext-link xmlns:xlink="http://www.w3.org/1999/xlink" xlink:type="simple" ext-link-type="uri" xlink:href="http://boldsystems.org/index.php/Public_BarcodeCluster?clusteruri=BOLD:ABW4331">BOLD:ABW4331</ext-link>
              </td><td rowspan="1" colspan="1">658[0n]</td><td rowspan="1" colspan="1">
                <ext-link xmlns:xlink="http://www.w3.org/1999/xlink" ext-link-type="gen" xlink:href="KJ965816" xlink:type="simple">KJ965816</ext-link>
              </td><td rowspan="1" colspan="1">Finland, Ostrobottnia borealis pars borealis, Tornio, Alkunkarinlahti, 65.7811, 24.2119</td></tr><tr><td rowspan="1" colspan="1">COLFB791-12</td><td rowspan="1" colspan="1">
                <ext-link xmlns:xlink="http://www.w3.org/1999/xlink" xlink:type="simple" ext-link-type="uri" xlink:href="http://boldsystems.org/index.php/Public_BarcodeCluster?clusteruri=BOLD:ABW4331">BOLD:ABW4331</ext-link>
              </td><td rowspan="1" colspan="1">583[0n]</td><td rowspan="1" colspan="1">
                <ext-link xmlns:xlink="http://www.w3.org/1999/xlink" ext-link-type="gen" xlink:href="KJ966458" xlink:type="simple">KJ966458</ext-link>
              </td><td rowspan="1" colspan="1">Finland, Lapland, Lapponia inarensis, Utsjoki, Gaskabeaicohkka, 70.0088, 27.5069</td></tr><tr><td rowspan="1" colspan="1">COLFB788-12</td><td rowspan="1" colspan="1">
                <ext-link xmlns:xlink="http://www.w3.org/1999/xlink" xlink:type="simple" ext-link-type="uri" xlink:href="http://boldsystems.org/index.php/Public_BarcodeCluster?clusteruri=BOLD:ABW4331">BOLD:ABW4331</ext-link>
              </td><td rowspan="1" colspan="1">582[0n]</td><td rowspan="1" colspan="1">
                <ext-link xmlns:xlink="http://www.w3.org/1999/xlink" ext-link-type="gen" xlink:href="KJ966313" xlink:type="simple">KJ966313</ext-link>
              </td><td rowspan="1" colspan="1">Finland, Lapland, Lapponia inarensis, Utsjoki, Gaskabeaicohkka, 70.0088, 27.5069</td></tr><tr><td rowspan="1" colspan="1">COLFB785-12</td><td rowspan="1" colspan="1">
                <ext-link xmlns:xlink="http://www.w3.org/1999/xlink" xlink:type="simple" ext-link-type="uri" xlink:href="http://boldsystems.org/index.php/Public_BarcodeCluster?clusteruri=BOLD:ABW4331">BOLD:ABW4331</ext-link>
              </td><td rowspan="1" colspan="1">567[2n]</td><td rowspan="1" colspan="1">
                <ext-link xmlns:xlink="http://www.w3.org/1999/xlink" ext-link-type="gen" xlink:href="KJ965976" xlink:type="simple">KJ965976</ext-link>
              </td><td rowspan="1" colspan="1">Finland, Lapland, Lapponia inarensis, Utsjoki, Gaskabeaicohkka, 70.0088, 27.5069</td></tr><tr><td rowspan="2" colspan="1">
                <italic><tp:taxon-name>
                    <tp:taxon-name-part taxon-name-part-type="genus" reg="Boreophilia">Boreophilia</tp:taxon-name-part>
                    <tp:taxon-name-part taxon-name-part-type="species" reg="fusca">fusca</tp:taxon-name-part>
                  </tp:taxon-name></italic>
              </td><td rowspan="1" colspan="1">COLFG320-14</td><td rowspan="1" colspan="1">
                <ext-link xmlns:xlink="http://www.w3.org/1999/xlink" xlink:type="simple" ext-link-type="uri" xlink:href="http://boldsystems.org/index.php/Public_BarcodeCluster?clusteruri=BOLD:AAG4311">BOLD:AAG4311</ext-link>
              </td><td rowspan="1" colspan="1">658[0n]</td><td rowspan="1" colspan="1"/><td rowspan="1" colspan="1">Finland, Lapponia inarensis, Inari, Kaamanen, 69.089, 27.184</td></tr><tr><td rowspan="1" colspan="1">TWCOL344-09</td><td rowspan="1" colspan="1">
                <ext-link xmlns:xlink="http://www.w3.org/1999/xlink" xlink:type="simple" ext-link-type="uri" xlink:href="http://boldsystems.org/index.php/Public_BarcodeCluster?clusteruri=BOLD:AAG4311">BOLD:AAG4311</ext-link>
              </td><td rowspan="1" colspan="1">561[0n]</td><td rowspan="1" colspan="1">
                <ext-link xmlns:xlink="http://www.w3.org/1999/xlink" ext-link-type="gen" xlink:href="HM432944" xlink:type="simple">HM432944</ext-link>
              </td><td rowspan="1" colspan="1">Canada, Manitoba, Churchill, 4 km SE Churchill, Dene Village, 58.734, -94.112</td></tr><tr><td rowspan="1" colspan="1">
                <italic><tp:taxon-name>
                    <tp:taxon-name-part taxon-name-part-type="genus" reg="Boreophilia">Boreophilia</tp:taxon-name-part>
                    <tp:taxon-name-part taxon-name-part-type="species" reg="vega">vega</tp:taxon-name-part>
                  </tp:taxon-name></italic>
              </td><td rowspan="1" colspan="1">LFCAB223-15</td><td rowspan="1" colspan="1"/><td rowspan="1" colspan="1">407[0n]</td><td rowspan="1" colspan="1"/><td rowspan="1" colspan="1">Canada, Yukon Territory, Hershel Island, 69.571, -138.902</td></tr><tr><td rowspan="2" colspan="1">
                <italic><tp:taxon-name>
                    <tp:taxon-name-part taxon-name-part-type="genus" reg="Boreophilia">Boreophilia</tp:taxon-name-part>
                    <tp:taxon-name-part taxon-name-part-type="species" reg="hyperborea">hyperborea</tp:taxon-name-part>
                  </tp:taxon-name></italic>
              </td><td rowspan="1" colspan="1">GBCL15075-13</td><td rowspan="1" colspan="1">
                <ext-link xmlns:xlink="http://www.w3.org/1999/xlink" xlink:type="simple" ext-link-type="uri" xlink:href="http://boldsystems.org/index.php/Public_BarcodeCluster?clusteruri=BOLD:AAG4302">BOLD:AAG4302</ext-link>
              </td><td rowspan="1" colspan="1">1000[1n]</td><td rowspan="1" colspan="1">
                <ext-link xmlns:xlink="http://www.w3.org/1999/xlink" ext-link-type="gen" xlink:href="GQ980933" xlink:type="simple">GQ980933</ext-link>
              </td><td rowspan="1" colspan="1">Russia (specimen ZMUN:10002634)</td></tr><tr><td rowspan="1" colspan="1">HMCOC722-09</td><td rowspan="1" colspan="1">
                <ext-link xmlns:xlink="http://www.w3.org/1999/xlink" xlink:type="simple" ext-link-type="uri" xlink:href="http://boldsystems.org/index.php/Public_BarcodeCluster?clusteruri=BOLD:AAG4302">BOLD:AAG4302</ext-link>
              </td><td rowspan="1" colspan="1">658[0n]</td><td rowspan="1" colspan="1">
                <ext-link xmlns:xlink="http://www.w3.org/1999/xlink" ext-link-type="gen" xlink:href="KJ203366" xlink:type="simple">KJ203366</ext-link>
              </td><td rowspan="1" colspan="1">Canada, Manitoba, Churchill, 12 km S Churchill, Goose Creek Marina, Open substrate, 58.663, -94.166</td></tr><tr><td rowspan="1" colspan="1">
                <italic><tp:taxon-name>
                    <tp:taxon-name-part taxon-name-part-type="genus" reg="Boreophilia">Boreophilia</tp:taxon-name-part>
                    <tp:taxon-name-part taxon-name-part-type="species" reg="islandica">islandica</tp:taxon-name-part>
                  </tp:taxon-name></italic>
              </td><td rowspan="1" colspan="1">LFCAB221-15</td><td rowspan="1" colspan="1">
                <ext-link xmlns:xlink="http://www.w3.org/1999/xlink" xlink:type="simple" ext-link-type="uri" xlink:href="http://boldsystems.org/index.php/Public_BarcodeCluster?clusteruri=BOLD:AAH0226">BOLD:AAH0226</ext-link>
              </td><td rowspan="1" colspan="1">407[0n]</td><td rowspan="1" colspan="1"/><td rowspan="1" colspan="1">Canada, Newfoundland and Labrador, Long Range Mountains, Portland Creek Hill,</td></tr><tr><td rowspan="5" colspan="1">
                <italic><tp:taxon-name>
                    <tp:taxon-name-part taxon-name-part-type="genus" reg="Boreophilia">Boreophilia</tp:taxon-name-part>
                    <tp:taxon-name-part taxon-name-part-type="species" reg="nearctica">nearctica</tp:taxon-name-part>
                  </tp:taxon-name></italic>
              </td><td rowspan="1" colspan="1">UAMIC2729-15</td><td rowspan="1" colspan="1">
                <ext-link xmlns:xlink="http://www.w3.org/1999/xlink" xlink:type="simple" ext-link-type="uri" xlink:href="http://boldsystems.org/index.php/Public_BarcodeCluster?clusteruri=BOLD:ACU9385">BOLD:ACU9385</ext-link>
              </td><td rowspan="1" colspan="1">658[0n]</td><td rowspan="1" colspan="1">
                <ext-link xmlns:xlink="http://www.w3.org/1999/xlink" ext-link-type="gen" xlink:href="KU874454" xlink:type="simple">KU874454</ext-link>
              </td><td rowspan="1" colspan="1">United States, Alaska, Naknek, 58.74, -157.064</td></tr><tr><td rowspan="1" colspan="1">UAMIC2724-15</td><td rowspan="1" colspan="1">
                <ext-link xmlns:xlink="http://www.w3.org/1999/xlink" xlink:type="simple" ext-link-type="uri" xlink:href="http://boldsystems.org/index.php/Public_BarcodeCluster?clusteruri=BOLD:ACU9385">BOLD:ACU9385</ext-link>
              </td><td rowspan="1" colspan="1">613[0n]</td><td rowspan="1" colspan="1">
                <ext-link xmlns:xlink="http://www.w3.org/1999/xlink" ext-link-type="gen" xlink:href="KU874455" xlink:type="simple">KU874455</ext-link>
              </td><td rowspan="1" colspan="1">United States, Alaska, Selawik NWR, 66.561, -158.998</td></tr><tr><td rowspan="1" colspan="1">LEPNG801-15</td><td rowspan="1" colspan="1">
                <ext-link xmlns:xlink="http://www.w3.org/1999/xlink" xlink:type="simple" ext-link-type="uri" xlink:href="http://boldsystems.org/index.php/Public_BarcodeCluster?clusteruri=BOLD:ACU9385">BOLD:ACU9385</ext-link>
              </td><td rowspan="1" colspan="1">658[0n]</td><td rowspan="1" colspan="1"/><td rowspan="1" colspan="1">Canada, Alberta, Plateau Mountain, 50.226, -114.555</td></tr><tr><td rowspan="1" colspan="1">LEPNG802-15</td><td rowspan="1" colspan="1">
                <ext-link xmlns:xlink="http://www.w3.org/1999/xlink" xlink:type="simple" ext-link-type="uri" xlink:href="http://boldsystems.org/index.php/Public_BarcodeCluster?clusteruri=BOLD:ACU9385">BOLD:ACU9385</ext-link>
              </td><td rowspan="1" colspan="1">658[0n]</td><td rowspan="1" colspan="1"/><td rowspan="1" colspan="1">Canada, Alberta, Plateau Mountain, 50.226, -114.555</td></tr><tr><td rowspan="1" colspan="1">LEPNG800-15</td><td rowspan="1" colspan="1">
                <ext-link xmlns:xlink="http://www.w3.org/1999/xlink" xlink:type="simple" ext-link-type="uri" xlink:href="http://boldsystems.org/index.php/Public_BarcodeCluster?clusteruri=BOLD:ACU9385">BOLD:ACU9385</ext-link>
              </td><td rowspan="1" colspan="1">407[0n]</td><td rowspan="1" colspan="1"/><td rowspan="1" colspan="1">Canada, Alberta, Plateau Mountain, 50.226, -114.555</td></tr><tr><td rowspan="2" colspan="1">
                <italic><tp:taxon-name>
                    <tp:taxon-name-part taxon-name-part-type="genus" reg="Boreophilia">Boreophilia</tp:taxon-name-part>
                    <tp:taxon-name-part taxon-name-part-type="species" reg="nomensis">nomensis</tp:taxon-name-part>
                  </tp:taxon-name></italic>
              </td><td rowspan="1" colspan="1">UAMIC2675-15</td><td rowspan="1" colspan="1">
                <ext-link xmlns:xlink="http://www.w3.org/1999/xlink" xlink:type="simple" ext-link-type="uri" xlink:href="http://boldsystems.org/index.php/Public_BarcodeCluster?clusteruri=BOLD:ACU9384">BOLD:ACU9384</ext-link>
              </td><td rowspan="1" colspan="1">658[0n]</td><td rowspan="1" colspan="1">
                <ext-link xmlns:xlink="http://www.w3.org/1999/xlink" ext-link-type="gen" xlink:href="KU874456" xlink:type="simple">KU874456</ext-link>
              </td><td rowspan="1" colspan="1">United States, Alaska, Thompson Pass, 61.137, -145.745</td></tr><tr><td rowspan="1" colspan="1">SSKNA9232-15</td><td rowspan="1" colspan="1">
                <ext-link xmlns:xlink="http://www.w3.org/1999/xlink" xlink:type="simple" ext-link-type="uri" xlink:href="http://boldsystems.org/index.php/Public_BarcodeCluster?clusteruri=BOLD:ACU9384">BOLD:ACU9384</ext-link>
              </td><td rowspan="1" colspan="1">564[0n]</td><td rowspan="1" colspan="1">
                <ext-link xmlns:xlink="http://www.w3.org/1999/xlink" ext-link-type="gen" xlink:href="MG057964" xlink:type="simple">MG057964</ext-link>
              </td><td rowspan="1" colspan="1">Canada, British Columbia, Kinaskan Lake Provincial Park, Kinaskan Lake Trail, 57.532, -130.202</td></tr><tr><td rowspan="2" colspan="1"><italic><tp:taxon-name><tp:taxon-name-part taxon-name-part-type="genus" reg="Boreophilia">Boreophilia</tp:taxon-name-part></tp:taxon-name></italic> sp.</td><td rowspan="1" colspan="1">UAMIC2676-15</td><td rowspan="1" colspan="1">
                <ext-link xmlns:xlink="http://www.w3.org/1999/xlink" xlink:type="simple" ext-link-type="uri" xlink:href="http://boldsystems.org/index.php/Public_BarcodeCluster?clusteruri=BOLD:ACU9385">BOLD:ACU9385</ext-link>
              </td><td rowspan="1" colspan="1">407[0n]</td><td rowspan="1" colspan="1">
                <ext-link xmlns:xlink="http://www.w3.org/1999/xlink" ext-link-type="gen" xlink:href="KU874457" xlink:type="simple">KU874457</ext-link>
              </td><td rowspan="1" colspan="1">United States, Alaska, Galena, Yukon Riv., W of town, 64.742, -156.98</td></tr><tr><td rowspan="1" colspan="1">COLFC286-12</td><td rowspan="1" colspan="1">
                <ext-link xmlns:xlink="http://www.w3.org/1999/xlink" xlink:type="simple" ext-link-type="uri" xlink:href="http://boldsystems.org/index.php/Public_BarcodeCluster?clusteruri=BOLD:ABX3767">BOLD:ABX3767</ext-link>
              </td><td rowspan="1" colspan="1">658[0n]</td><td rowspan="1" colspan="1">
                <ext-link xmlns:xlink="http://www.w3.org/1999/xlink" ext-link-type="gen" xlink:href="KJ965200" xlink:type="simple">KJ965200</ext-link>
              </td><td rowspan="1" colspan="1">Finland, Lapland, Lapponia inarensis, Inari, Saariselkae, 68.4214, 27.4396</td></tr><tr><td rowspan="2" colspan="1">
                <italic><tp:taxon-name>
                    <tp:taxon-name-part taxon-name-part-type="genus" reg="Boreophilia">Boreophilia</tp:taxon-name-part>
                    <tp:taxon-name-part taxon-name-part-type="species" reg="subplana">subplana</tp:taxon-name-part>
                  </tp:taxon-name></italic>
              </td><td rowspan="1" colspan="1">COLFB810-12</td><td rowspan="1" colspan="1"/><td rowspan="1" colspan="1">407[0n]</td><td rowspan="1" colspan="1">
                <ext-link xmlns:xlink="http://www.w3.org/1999/xlink" ext-link-type="gen" xlink:href="KJ962674" xlink:type="simple">KJ962674</ext-link>
              </td><td rowspan="1" colspan="1">Finland, Lapland, Lapponia inarensis, Utsjoki, Gaskabeaicohkka, 70.0069, 27.5357</td></tr><tr><td rowspan="1" colspan="1">COLFB811-12</td><td rowspan="1" colspan="1"/><td rowspan="1" colspan="1">407[0n]</td><td rowspan="1" colspan="1">
                <ext-link xmlns:xlink="http://www.w3.org/1999/xlink" ext-link-type="gen" xlink:href="KJ963490" xlink:type="simple">KJ963490</ext-link>
              </td><td rowspan="1" colspan="1">Finland, Lapland, Lapponia inarensis, Utsjoki, Gaskabeaicohkka, 70.0069, 27.5357</td></tr><tr><td rowspan="2" colspan="1">
                <italic><tp:taxon-name>
                    <tp:taxon-name-part taxon-name-part-type="genus" reg="Boreophilia">Boreophilia</tp:taxon-name-part>
                    <tp:taxon-name-part taxon-name-part-type="species" reg="neoinsecuta">neoinsecuta</tp:taxon-name-part>
                  </tp:taxon-name></italic>
              </td><td rowspan="1" colspan="1">MOBIL8660-18</td><td rowspan="1" colspan="1"/><td rowspan="1" colspan="1">545[0n]</td><td rowspan="1" colspan="1"/><td rowspan="1" colspan="1">United States, Alaska, Anaktuvuk Pass, 68.1405, -151.741</td></tr><tr><td rowspan="1" colspan="1">MOBIL8661-18</td><td rowspan="1" colspan="1"/><td rowspan="1" colspan="1">492[0n]</td><td rowspan="1" colspan="1"/><td rowspan="1" colspan="1">United States, Alaska, Anaktuvuk Pass, 68.1405, -151.741</td></tr><tr><td rowspan="1" colspan="1">
                <italic><tp:taxon-name>
                    <tp:taxon-name-part taxon-name-part-type="genus" reg="Boreophilia">Boreophilia</tp:taxon-name-part>
                    <tp:taxon-name-part taxon-name-part-type="species" reg="piligera">piligera</tp:taxon-name-part>
                  </tp:taxon-name></italic>
              </td><td rowspan="1" colspan="1">COLFG746-14</td><td rowspan="1" colspan="1">
                <ext-link xmlns:xlink="http://www.w3.org/1999/xlink" xlink:type="simple" ext-link-type="uri" xlink:href="http://boldsystems.org/index.php/Public_BarcodeCluster?clusteruri=BOLD:ACO9332">BOLD:ACO9332</ext-link>
              </td><td rowspan="1" colspan="1">658[0n]</td><td rowspan="1" colspan="1"/><td rowspan="1" colspan="1">Finland, Lapponia enontekiensis, Enontekioe, Kilpisjaervi, Saana, 69.039, 20.854</td></tr></tbody></table></table-wrap><fig id="F3" position="float" orientation="portrait"><label>Figures 6–15.</label><caption><p><italic><tp:taxon-name><tp:taxon-name-part taxon-name-part-type="genus" reg="Boreophilia">Boreophilia</tp:taxon-name-part><tp:taxon-name-part taxon-name-part-type="species" reg="eremita">eremita</tp:taxon-name-part></tp:taxon-name></italic> (Rye): <bold>6</bold> habitus <bold>7, 8</bold> median lobe of aedeagus in lateral view <bold>9, 10</bold> median lobe of aedeagus in dorsal view <bold>11</bold> male tergite VIII <bold>12</bold> male sternite VIII <bold>13</bold> female tergite VIII <bold>14</bold> female sternite VIII <bold>15</bold> spermatheca. Scale bars: 1 mm (for habitus); 0.2 mm (remaining).</p></caption><graphic xmlns:xlink="http://www.w3.org/1999/xlink" xlink:href="zookeys-848-057-g003.jpg" position="float" orientation="portrait" xlink:type="simple" id="oo_302954.jpg"/></fig><fig id="F4" position="float" orientation="portrait"><label>Figures 16–23.</label><caption><p><italic><tp:taxon-name><tp:taxon-name-part taxon-name-part-type="genus" reg="Boreophilia">Boreophilia</tp:taxon-name-part><tp:taxon-name-part taxon-name-part-type="species" reg="islandica">islandica</tp:taxon-name-part></tp:taxon-name></italic> (Kraatz): <bold>16</bold> habitus <bold>17</bold> median lobe of aedeagus in lateral view <bold>18</bold> median lobe of aedeagus in dorsal view <bold>19</bold> male tergite VIII <bold>20</bold> male sternite VIII <bold>21</bold> female tergite VIII <bold>22</bold> female sternite VIII <bold>23</bold> spermatheca. Scale bars: 1 mm (habitus); 0.2 mm (remaining).</p></caption><graphic xmlns:xlink="http://www.w3.org/1999/xlink" xlink:href="zookeys-848-057-g004.jpg" position="float" orientation="portrait" xlink:type="simple" id="oo_302955.jpg"/></fig><fig id="F5" position="float" orientation="portrait"><label>Figures 24–31.</label><caption><p><italic><tp:taxon-name><tp:taxon-name-part taxon-name-part-type="genus" reg="Boreophilia">Boreophilia</tp:taxon-name-part><tp:taxon-name-part taxon-name-part-type="species" reg="fusca">fusca</tp:taxon-name-part></tp:taxon-name></italic> (C.R. Sahlberg): <bold>24</bold> habitus <bold>25</bold> median lobe of aedeagus in lateral view <bold>26</bold> median lobe of aedeagus in dorsal view <bold>27</bold> male tergite VIII <bold>28</bold> male sternite VIII <bold>29</bold> female tergite VIII <bold>30</bold> female sternite VIII <bold>31</bold> spermatheca. Scale bars: 1 mm (for habitus); 2 mm (remaining).</p></caption><graphic xmlns:xlink="http://www.w3.org/1999/xlink" xlink:href="zookeys-848-057-g005.jpg" position="float" orientation="portrait" xlink:type="simple" id="oo_302956.jpg"/></fig><fig id="F6" position="float" orientation="portrait"><label>Figures 32–42.</label><caption><p><italic><tp:taxon-name><tp:taxon-name-part taxon-name-part-type="genus" reg="Boreophilia">Boreophilia</tp:taxon-name-part><tp:taxon-name-part taxon-name-part-type="species" reg="hyperborea">hyperborea</tp:taxon-name-part></tp:taxon-name></italic> (Brundin): <bold>32</bold> habitus <bold>33, 34</bold> median lobe of aedeagus in lateral view <bold>35, 36</bold> median lobe of aedeagus in dorsal view <bold>37</bold> male tergite VIII <bold>38</bold> male sternite VIII <bold>39</bold> female tergite VIII <bold>40</bold> female sternite VIII <bold>41, 42</bold> spermatheca. Scale bars: 1 mm (for habitus); 0.2 mm (remaining).</p></caption><graphic xmlns:xlink="http://www.w3.org/1999/xlink" xlink:href="zookeys-848-057-g006.jpg" position="float" orientation="portrait" xlink:type="simple" id="oo_302957.jpg"/></fig><fig id="F7" position="float" orientation="portrait"><label>Figures 43–52.</label><caption><p><italic><tp:taxon-name><tp:taxon-name-part taxon-name-part-type="genus" reg="Boreophilia">Boreophilia</tp:taxon-name-part><tp:taxon-name-part taxon-name-part-type="species" reg="nearctica">nearctica</tp:taxon-name-part></tp:taxon-name></italic> Lohse: <bold>43</bold> habitus <bold>44, 45</bold> median lobe of aedeagus in lateral view <bold>46</bold> median lobe of aedeagus in dorsal view <bold>47</bold> male tergite VIII <bold>48</bold> male sternite VIII <bold>49</bold> female tergite VIII <bold>50</bold> female sternite VIII <bold>51, 52</bold> spermatheca. Scale bars: 1 mm (for habitus); 0.2 mm (remaining).</p></caption><graphic xmlns:xlink="http://www.w3.org/1999/xlink" xlink:href="zookeys-848-057-g007.jpg" position="float" orientation="portrait" xlink:type="simple" id="oo_302958.jpg"/></fig><fig id="F8" position="float" orientation="portrait"><label>Figures 53–56.</label><caption><p><italic><tp:taxon-name><tp:taxon-name-part taxon-name-part-type="genus" reg="Boreophilia">Boreophilia</tp:taxon-name-part><tp:taxon-name-part taxon-name-part-type="species" reg="ovalis">ovalis</tp:taxon-name-part></tp:taxon-name></italic> Klimaszewski and Langor: <bold>53</bold> habitus <bold>54</bold> female tergite VIII <bold>55</bold> female sternite VIII <bold>56</bold> spermatheca. Scale bars: 1 mm (for habitus); 0.2 mm (remaining).</p></caption><graphic xmlns:xlink="http://www.w3.org/1999/xlink" xlink:href="zookeys-848-057-g008.jpg" position="float" orientation="portrait" xlink:type="simple" id="oo_302959.jpg"/></fig><fig id="F9" position="float" orientation="portrait"><label>Figures 57–62.</label><caption><p><italic><tp:taxon-name><tp:taxon-name-part taxon-name-part-type="genus" reg="Boreophilia">Boreophilia</tp:taxon-name-part><tp:taxon-name-part taxon-name-part-type="species" reg="nomensis">nomensis</tp:taxon-name-part></tp:taxon-name></italic> (Casey): <bold>57</bold> habitus <bold>58</bold> median lobe of aedeagus in lateral view <bold>59, 60</bold> median lobe of edeagus in dorsal view <bold>61</bold> male tergite VIII <bold>62</bold> male sternite VIII. Scale bars: 1 mm (for habitus); 0.2 mm (remaining).</p></caption><graphic xmlns:xlink="http://www.w3.org/1999/xlink" xlink:href="zookeys-848-057-g009.jpg" position="float" orientation="portrait" xlink:type="simple" id="oo_302960.jpg"/></fig><fig id="F10" position="float" orientation="portrait"><label>Figures 63–70.</label><caption><p><italic><tp:taxon-name><tp:taxon-name-part taxon-name-part-type="genus" reg="Boreophilia">Boreophilia</tp:taxon-name-part><tp:taxon-name-part taxon-name-part-type="species" reg="venti">venti</tp:taxon-name-part></tp:taxon-name></italic> (Lohse): <bold>63</bold> habitus <bold>64</bold> median lobe of aedeagus in lateral view <bold>65</bold> median lobe of aedeagus in dorsal view <bold>66</bold> male tergite VIII <bold>67</bold> male sternite VIII <bold>68</bold> female tergite VIII <bold>69</bold> female sternite VIII <bold>70</bold> spermatheca. Scale bars: 1 mm (for habitus); 0.2 mm (remaining).</p></caption><graphic xmlns:xlink="http://www.w3.org/1999/xlink" xlink:href="zookeys-848-057-g010.jpg" position="float" orientation="portrait" xlink:type="simple" id="oo_302961.jpg"/></fig><fig id="F11" position="float" orientation="portrait"><label>Figures 71–80.</label><caption><p><italic><tp:taxon-name><tp:taxon-name-part taxon-name-part-type="genus" reg="Boreophilia">Boreophilia</tp:taxon-name-part><tp:taxon-name-part taxon-name-part-type="species" reg="neoinsecuta">neoinsecuta</tp:taxon-name-part></tp:taxon-name></italic> Klimaszewski: <bold>71</bold> habitus <bold>72, 73</bold> median lobe of aedeagus in lateral view <bold>74</bold> median lobe of aedeagus in dorsal view <bold>75</bold> male tergite VIII <bold>76</bold> male sternite VIII <bold>77</bold> female tergite VIII <bold>78</bold> female sternite VIII <bold>79, 80</bold> spermatheca. Scale bars: 1 mm (for habitus); 0.2 mm (remaining).</p></caption><graphic xmlns:xlink="http://www.w3.org/1999/xlink" xlink:href="zookeys-848-057-g011.jpg" position="float" orientation="portrait" xlink:type="simple" id="oo_302962.jpg"/></fig><fig id="F12" position="float" orientation="portrait"><label>Figures 81–83.</label><caption><p><italic><tp:taxon-name><tp:taxon-name-part taxon-name-part-type="genus" reg="Boreophilia">Boreophilia</tp:taxon-name-part><tp:taxon-name-part taxon-name-part-type="species" reg="insecuta">insecuta</tp:taxon-name-part></tp:taxon-name></italic> (Eppelsheim) [specimen from Siberia, Russia]: <bold>81</bold> habitus <bold>82</bold> median lobe of aedeagus in lateral view <bold>83</bold> median lobe of aedeagus in dorsal view. Scale bars: 1 mm (for habitus); 0.2 mm (remaining).</p></caption><graphic xmlns:xlink="http://www.w3.org/1999/xlink" xlink:href="zookeys-848-057-g012.jpg" position="float" orientation="portrait" xlink:type="simple" id="oo_302963.jpg"/></fig><fig id="F13" position="float" orientation="portrait"><label>Figures 84–91.</label><caption><p><italic><tp:taxon-name><tp:taxon-name-part taxon-name-part-type="genus" reg="Boreophilia">Boreophilia</tp:taxon-name-part><tp:taxon-name-part taxon-name-part-type="species" reg="beringi">beringi</tp:taxon-name-part></tp:taxon-name></italic> Klimaszewski and Brunke, sp. n.: <bold>84</bold> habitus <bold>85</bold> median lobe of aedeagus in lateral view <bold>86</bold> median lobe of aedeagus in dorsal view <bold>87</bold> male tergite VIII <bold>88</bold> male sternite VIII <bold>89</bold> female tergite VIII <bold>90</bold> female sternite VIII <bold>91</bold> spermatheca. Scale bars: 1 mm (for habitus); 0.2 mm (remaining).</p></caption><graphic xmlns:xlink="http://www.w3.org/1999/xlink" xlink:href="zookeys-848-057-g013.jpg" position="float" orientation="portrait" xlink:type="simple" id="oo_302964.jpg"/></fig><fig id="F14" position="float" orientation="portrait"><label>Figures 92–99.</label><caption><p><italic><tp:taxon-name><tp:taxon-name-part taxon-name-part-type="genus" reg="Boreophilia">Boreophilia</tp:taxon-name-part><tp:taxon-name-part taxon-name-part-type="species" reg="subplana">subplana</tp:taxon-name-part></tp:taxon-name></italic> (J Sahlberg): <bold>92</bold> habitus <bold>93</bold> median lobe of aedeagus in lateral view <bold>94</bold> median lobe of aedeagus in dorsal view <bold>95</bold> male tergite VIII <bold>96</bold> male sternite VIII <bold>97</bold> female tergite VIII <bold>98</bold> female sternite VIII <bold>99</bold> spermatheca. Scale bars: 1 mm (for habitus); 0.2 mm (remaining).</p></caption><graphic xmlns:xlink="http://www.w3.org/1999/xlink" xlink:href="zookeys-848-057-g014.jpg" position="float" orientation="portrait" xlink:type="simple" id="oo_302965.jpg"/></fig><fig id="F15" position="float" orientation="portrait"><label>Figures 100–108.</label><caption><p><italic><tp:taxon-name><tp:taxon-name-part taxon-name-part-type="genus" reg="Boreophilia">Boreophilia</tp:taxon-name-part><tp:taxon-name-part taxon-name-part-type="species" reg="caseyi">caseyi</tp:taxon-name-part></tp:taxon-name></italic> Lohse: <bold>100</bold> habitus <bold>101</bold> median lobe of aedeagus in lateral view <bold>102, 103</bold> median lobe of aedeagus in dorsal view <bold>104</bold> male tergite VIII <bold>105</bold> male sternite VIII <bold>106</bold> female tergite VIII <bold>107</bold> female sternite VIII <bold>108</bold> spermatheca. Scale bars: 1 mm (for habitus); 0.2 mm (remaining).</p></caption><graphic xmlns:xlink="http://www.w3.org/1999/xlink" xlink:href="zookeys-848-057-g015.jpg" position="float" orientation="portrait" xlink:type="simple" id="oo_302966.jpg"/></fig><fig id="F16" position="float" orientation="portrait"><label>Figures 109–116.</label><caption><p><italic><tp:taxon-name><tp:taxon-name-part taxon-name-part-type="genus" reg="Boreophilia">Boreophilia</tp:taxon-name-part><tp:taxon-name-part taxon-name-part-type="species" reg="vega">vega</tp:taxon-name-part></tp:taxon-name></italic> (Fenyes): <bold>109</bold> habitus <bold>110</bold> median lobe of aedeagus in lateral view <bold>111</bold> median lobe of aedeagus in dorsal view <bold>112</bold> male tergite VIII <bold>113</bold> male sternite VIII <bold>114</bold> female tergite VIII <bold>115</bold> female sternite VIII <bold>116</bold> spermatheca. Scale bars: 1 mm (for habitus); 0.2 mm (remaining).</p></caption><graphic xmlns:xlink="http://www.w3.org/1999/xlink" xlink:href="zookeys-848-057-g016.jpg" position="float" orientation="portrait" xlink:type="simple" id="oo_302967.jpg"/></fig><fig id="F17" position="float" orientation="portrait"><label>Figures 117–120.</label><caption><p><italic><tp:taxon-name><tp:taxon-name-part taxon-name-part-type="genus" reg="Boreophilia">Boreophilia</tp:taxon-name-part><tp:taxon-name-part taxon-name-part-type="species" reg="davidgei">davidgei</tp:taxon-name-part></tp:taxon-name></italic> Klimaszewski and Godin: <bold>117</bold> habitus <bold>118</bold> female tergite VIII <bold>119</bold> female sternite VIII <bold>120</bold> spermatheca. Scale bars: 1 mm (for habitus); 0.2 mm (remaining).</p></caption><graphic xmlns:xlink="http://www.w3.org/1999/xlink" xlink:href="zookeys-848-057-g017.jpg" position="float" orientation="portrait" xlink:type="simple" id="oo_302968.jpg"/></fig></tp:treatment-sec><ref-list><ref id="B26"><mixed-citation xmlns:xlink="http://www.w3.org/1999/xlink" xlink:type="simple"><person-group><name name-style="western"><surname>Lohse</surname><given-names>GA</given-names></name><name name-style="western"><surname>Klimaszewski</surname><given-names>J</given-names></name><name name-style="western"><surname>Smetana</surname><given-names>A</given-names></name></person-group> (<year>1990</year>) <article-title>Revision of Arctic <tp:taxon-name><tp:taxon-name-part taxon-name-part-type="subfamily">Aleocharinae</tp:taxon-name-part></tp:taxon-name> of North America (<tp:taxon-name><tp:taxon-name-part taxon-name-part-type="order">Coleoptera</tp:taxon-name-part></tp:taxon-name>: <tp:taxon-name><tp:taxon-name-part taxon-name-part-type="family">Staphylinidae</tp:taxon-name-part></tp:taxon-name>).</article-title><source>The Coleopterists Bulletin</source><volume>44</volume>: <fpage>121</fpage>–<lpage>202</lpage>.</mixed-citation></ref><ref id="B18"><mixed-citation xmlns:xlink="http://www.w3.org/1999/xlink" xlink:type="simple"><person-group><name name-style="western"><surname>Gusarov</surname><given-names>VI</given-names></name></person-group> (<year>2003a</year>) <article-title>Revision of some types of North American aleocharines (<tp:taxon-name><tp:taxon-name-part taxon-name-part-type="order">Coleoptera</tp:taxon-name-part></tp:taxon-name>: <tp:taxon-name><tp:taxon-name-part taxon-name-part-type="family">Staphylinidae</tp:taxon-name-part></tp:taxon-name>: <tp:taxon-name><tp:taxon-name-part taxon-name-part-type="subfamily">Aleocharinae</tp:taxon-name-part></tp:taxon-name>), with synoptic notes.</article-title><source>Zootaxa</source><volume>239</volume>: <fpage>1</fpage>–<lpage>134</lpage>. <ext-link xlink:type="simple" ext-link-type="doi" xlink:href="10.11646/zootaxa.239.1.1">https://doi.org/10.11646/zootaxa.239.1.1</ext-link></mixed-citation></ref><ref id="B19"><mixed-citation xmlns:xlink="http://www.w3.org/1999/xlink" xlink:type="simple"><person-group><name name-style="western"><surname>Gusarov</surname><given-names>VI</given-names></name></person-group> (<year>2003b</year>) A catalogue of the athetine species of America north of Mexico (<tp:taxon-name><tp:taxon-name-part taxon-name-part-type="order">Coleoptera</tp:taxon-name-part></tp:taxon-name>: <tp:taxon-name><tp:taxon-name-part taxon-name-part-type="family">Staphylinidae</tp:taxon-name-part></tp:taxon-name>: <tp:taxon-name><tp:taxon-name-part taxon-name-part-type="subfamily">Aleocharinae</tp:taxon-name-part></tp:taxon-name>: <tp:taxon-name><tp:taxon-name-part taxon-name-part-type="tribe">Athetini</tp:taxon-name-part></tp:taxon-name>). <ext-link xlink:type="simple" ext-link-type="uri" xlink:href="http://nhm.ku.edu/ksem/peet/cata_web.htm">http://nhm.ku.edu/ksem/peet/cata_web.htm</ext-link> [last updated 15.12.2003]</mixed-citation></ref><ref id="B42"><mixed-citation xmlns:xlink="http://www.w3.org/1999/xlink" xlink:type="simple"><person-group><name name-style="western"><surname>Smetana</surname><given-names>A</given-names></name></person-group> (<year>2004</year>) Subfamily <tp:taxon-name><tp:taxon-name-part taxon-name-part-type="subfamily">Aleocharinae</tp:taxon-name-part></tp:taxon-name> Fleming, 1921: 353–494. I: Catalogue of Palaearctic <tp:taxon-name><tp:taxon-name-part taxon-name-part-type="order">Coleoptera</tp:taxon-name-part></tp:taxon-name>, Vol. 2. I Löbl. Apollo Books, Stenstrup.</mixed-citation></ref><ref id="B23"><mixed-citation xmlns:xlink="http://www.w3.org/1999/xlink" xlink:type="simple"><person-group><name name-style="western"><surname>Klimaszewski</surname><given-names>J</given-names></name><name name-style="western"><surname>Webster</surname><given-names>RP</given-names></name><name name-style="western"><surname>Langor</surname><given-names>DW</given-names></name><name name-style="western"><surname>Brunke</surname><given-names>A</given-names></name><name name-style="western"><surname>Davies</surname><given-names>A</given-names></name><name name-style="western"><surname>Bourdon</surname><given-names>C</given-names></name><name name-style="western"><surname>Labrecque</surname><given-names>M</given-names></name><name name-style="western"><surname>Newton</surname><given-names>AF</given-names></name><name name-style="western"><surname>Dorval</surname><given-names>J-A</given-names></name><name name-style="western"><surname>Frank</surname><given-names>JH</given-names></name></person-group> (<year>2018</year>) <source>Aleocharine rove beetles of eastern Canada (<tp:taxon-name><tp:taxon-name-part taxon-name-part-type="order">Coleoptera</tp:taxon-name-part></tp:taxon-name>, <tp:taxon-name><tp:taxon-name-part taxon-name-part-type="family">Staphylinidae</tp:taxon-name-part></tp:taxon-name>, <tp:taxon-name><tp:taxon-name-part taxon-name-part-type="subfamily">Aleocharinae</tp:taxon-name-part></tp:taxon-name>): a glimpse of megadivetsity.</source><publisher-name>Springer</publisher-name>, <publisher-loc>Cham, Switzerland</publisher-loc>, <size units="page">902 pp</size>. <ext-link xlink:type="simple" ext-link-type="doi" xlink:href="10.1007/978-3-319-77344-5">https://doi.org/10.1007/978-3-319-77344-5</ext-link></mixed-citation></ref></ref-list></tp:taxon-treatment>
