# Supplementary material for: Species review of the genus Boreophilia Benick from North America (Coleoptera, Staphylinidae, Aleocharinae, Athetini): Systematics, habitat, and distribution
Source: Zookeys. 2019 May 20;848:57–102. doi: 10.3897/zookeys.848.34846 (PMC6536487; doi:10.3897/zookeys.848.34846)
Supplement: XML Treatment for Boreophilia eremita [file zookeys.848.34846-treatment2.xml]

<!DOCTYPE tp:taxon-treatment
  PUBLIC "-//TaxonX//DTD Taxonomic Treatment Publishing DTD v0 20100105//EN" "tax-treatment-NSO.dtd">
<tp:taxon-treatment xmlns:tp="http://www.plazi.org/taxpub"><tp:treatment-meta><kwd-group><label>Taxon classification</label><kwd><named-content xmlns:xlink="http://www.w3.org/1999/xlink" content-type="kingdom">Animalia</named-content></kwd><kwd><named-content xmlns:xlink="http://www.w3.org/1999/xlink" content-type="order">Coleoptera</named-content></kwd><kwd><named-content xmlns:xlink="http://www.w3.org/1999/xlink" content-type="family">Staphylinidae</named-content></kwd></kwd-group><mixed-citation publication-type="journal"><person-group><name><surname>Klimaszewski</surname><given-names>Jan</given-names></name><name><surname>Sikes</surname><given-names>Derek S.</given-names></name><name><surname>Brunke</surname><given-names>Adam</given-names></name><name><surname>Bourdon</surname><given-names>Caroline</given-names></name></person-group><article-title>Species review of the genus <italic><tp:taxon-name><tp:taxon-name-part taxon-name-part-type="genus" reg="Boreophilia">Boreophilia</tp:taxon-name-part></tp:taxon-name></italic> Benick from North America (<tp:taxon-name><tp:taxon-name-part taxon-name-part-type="order">Coleoptera</tp:taxon-name-part></tp:taxon-name>, <tp:taxon-name><tp:taxon-name-part taxon-name-part-type="family">Staphylinidae</tp:taxon-name-part></tp:taxon-name>, <tp:taxon-name><tp:taxon-name-part taxon-name-part-type="subfamily">Aleocharinae</tp:taxon-name-part></tp:taxon-name>, <tp:taxon-name><tp:taxon-name-part taxon-name-part-type="tribe">Athetini</tp:taxon-name-part></tp:taxon-name>): Systematics, habitat, and distribution</article-title><source>Zookeys</source><day>20</day><month>5</month><year>2019</year><volume>848</volume><fpage>57</fpage><lpage>102</lpage><pub-id pub-id-type="doi">10.3897/zookeys.848.34846</pub-id></mixed-citation></tp:treatment-meta><tp:nomenclature><label>1.</label><tp:taxon-name>
                <tp:taxon-name-part taxon-name-part-type="genus" reg="Boreophilia">Boreophilia</tp:taxon-name-part>
                <tp:taxon-name-part taxon-name-part-type="species" reg="eremita">eremita</tp:taxon-name-part>
              </tp:taxon-name><tp:taxon-authority>(Rye, 1866)</tp:taxon-authority><xref ref-type="fig" rid="F3">Figs 6–15</xref><tp:nomenclature-citation-list><tp:nomenclature-citation><tp:taxon-name>
                    <tp:taxon-name-part taxon-name-part-type="genus" reg="Homalota">Homalota</tp:taxon-name-part>
                    <tp:taxon-name-part taxon-name-part-type="species" reg="eremita">eremita</tp:taxon-name-part>
                  </tp:taxon-name><comment>Rye, 1866: 123. Brundin 1953: 407 [as <tp:taxon-name><tp:taxon-name-part taxon-name-part-type="genus" reg="Boreophilia">B.</tp:taxon-name-part><tp:taxon-name-part taxon-name-part-type="species" reg="hercynica">hercynica</tp:taxon-name-part></tp:taxon-name>], <xref ref-type="bibr" rid="B30">Palm 1970</xref>: 260 [as <tp:taxon-name><tp:taxon-name-part taxon-name-part-type="genus" reg="Boreophilia">B.</tp:taxon-name-part><tp:taxon-name-part taxon-name-part-type="species" reg="hercynica">hercynica</tp:taxon-name-part></tp:taxon-name>], <xref ref-type="bibr" rid="B26">Lohse et al. 1990</xref>: 155, <xref ref-type="bibr" rid="B42">Smetana 2004</xref>: 396, <xref ref-type="bibr" rid="B21">Klimaszewski et al. 2011</xref>: 184, <xref ref-type="bibr" rid="B23">2018</xref>: 566.</comment></tp:nomenclature-citation><tp:nomenclature-citation><tp:taxon-name>
                    <tp:taxon-name-part taxon-name-part-type="genus" reg="Atheta">Atheta</tp:taxon-name-part>
                    <tp:taxon-name-part taxon-name-part-type="species" reg="aluvialis">aluvialis</tp:taxon-name-part>
                  </tp:taxon-name><comment>Renkonen, 1936: 117. <xref ref-type="bibr" rid="B42">Smetana 2004</xref>: 396. Cotypus. Finland: Muonio, Renkonen, <tp:taxon-name><tp:taxon-name-part taxon-name-part-type="genus" reg="Atheta">A.</tp:taxon-name-part><tp:taxon-name-part taxon-name-part-type="species" reg="islandica">islandica</tp:taxon-name-part></tp:taxon-name> Kr., var. <tp:taxon-name><tp:taxon-name-part taxon-name-part-type="genus" reg="Atheta"/><tp:taxon-name-part taxon-name-part-type="species" reg="islandica"/><tp:taxon-name-part taxon-name-part-type="variety" reg="alluvialis">alluvialis</tp:taxon-name-part></tp:taxon-name> Renk (<named-content xmlns:xlink="http://www.w3.org/1999/xlink" content-type="dwc:institutional_code" xlink:type="simple">MHNG</named-content>) 1 male, 1 female. </comment></tp:nomenclature-citation><tp:nomenclature-citation><tp:taxon-name>
                    <tp:taxon-name-part taxon-name-part-type="genus" reg="Atheta">Atheta</tp:taxon-name-part>
                    <tp:taxon-name-part taxon-name-part-type="species" reg="smolkai">smolkai</tp:taxon-name-part>
                  </tp:taxon-name><comment>Rybiński, 1902: 11. <xref ref-type="bibr" rid="B42">Smetana 2004</xref>: 396.</comment></tp:nomenclature-citation></tp:nomenclature-citation-list></tp:nomenclature><tp:treatment-sec sec-type="diagnosis" id="SECID0EZABI"><title>Diagnosis.</title><p>Body moderately broad, forebody slightly and abdomen strongly glossy (Fig. <xref ref-type="fig" rid="F3">6</xref>); length 3.0–3.6 mm; dark brown to almost black, appendages light brown or reddish brown; antennomeres VIII-X subquadrate to slightly elongate; pronotum as long as elytra at suture, maximum width of pronotum slightly less than maximum width of elytra, pronotum in males is longer and less transverse that in females. <bold>Male</bold>. Tubus of median lobe of aedeagus with two, sharp basolateral projections on both sides in dorsal view (Figs <xref ref-type="fig" rid="F3">9</xref>, <xref ref-type="fig" rid="F3">10</xref>), and in lateral view ventral part of tubus produced angularly at base (Figs <xref ref-type="fig" rid="F3">7</xref>, <xref ref-type="fig" rid="F3">8</xref>), bulbus broadly oval in dorsal view, with two elongate narrow sclerites of internal sac (Fig. <xref ref-type="fig" rid="F3">9</xref>); tergite VIII arcuate apically (Fig. <xref ref-type="fig" rid="F3">11</xref>); sternite VIII elongate, parabolic apically (Fig. <xref ref-type="fig" rid="F3">12</xref>). <bold>Female</bold>. Spermatheca: capsule pitcher-shaped basally with elongate narrowly conical apical part without apical invagination, stem sinuate, narrowly looped posteriorly (Fig. <xref ref-type="fig" rid="F3">15</xref>); tergite VIII arcuate apically (Fig. <xref ref-type="fig" rid="F3">13</xref>); sternite VIII rounded apically, antecostal suture moderately sinuate (Fig. <xref ref-type="fig" rid="F3">14</xref>).</p><p>The median lobe of aedeagus of <italic><tp:taxon-name><tp:taxon-name-part taxon-name-part-type="genus" reg="Boreophilia">B.</tp:taxon-name-part><tp:taxon-name-part taxon-name-part-type="species" reg="eremita">eremita</tp:taxon-name-part></tp:taxon-name></italic> is similar to that of <italic><tp:taxon-name><tp:taxon-name-part taxon-name-part-type="genus" reg="Boreophilia">B.</tp:taxon-name-part><tp:taxon-name-part taxon-name-part-type="species" reg="islandica">islandica</tp:taxon-name-part></tp:taxon-name></italic>, but tubus is more elongate, narrower, less arcuate, and with basal projection angular in lateral view (Figs <xref ref-type="fig" rid="F3">7</xref>, <xref ref-type="fig" rid="F3">8</xref>), in dorsal view tubus with two pointed latero-basal projections (Figs <xref ref-type="fig" rid="F3">9</xref>, <xref ref-type="fig" rid="F3">10</xref>). In <italic><tp:taxon-name><tp:taxon-name-part taxon-name-part-type="genus" reg="Boreophilia">B.</tp:taxon-name-part><tp:taxon-name-part taxon-name-part-type="species" reg="islandica">islandica</tp:taxon-name-part></tp:taxon-name></italic>, the tubus is broader, shorter, more arcuate ventrally, and with basal arcuate projection rounded in lateral view (Fig. <xref ref-type="fig" rid="F4">17</xref>), in dorsal view tubus with two smaller and less angular basal projections (Fig. <xref ref-type="fig" rid="F4">18</xref>). Spermathecae of the two species is variable in shape and very similar, female tergite and sternite VIII are similar in shape but sternite VIII in <italic><tp:taxon-name><tp:taxon-name-part taxon-name-part-type="genus" reg="Boreophilia">B.</tp:taxon-name-part><tp:taxon-name-part taxon-name-part-type="species" reg="eremita">eremita</tp:taxon-name-part></tp:taxon-name></italic> has feebly arcuate medial part of antecostal suture (Fig. <xref ref-type="fig" rid="F3">14</xref>), which is strongly sinuate in <italic><tp:taxon-name><tp:taxon-name-part taxon-name-part-type="genus" reg="Boreophilia">B.</tp:taxon-name-part><tp:taxon-name-part taxon-name-part-type="species" reg="islandica">islandica</tp:taxon-name-part></tp:taxon-name></italic> in the majority of examined specimens (Fig. <xref ref-type="fig" rid="F4">22</xref>). On average, the body of <italic><tp:taxon-name><tp:taxon-name-part taxon-name-part-type="genus" reg="Boreophilia">B.</tp:taxon-name-part><tp:taxon-name-part taxon-name-part-type="species" reg="eremita">eremita</tp:taxon-name-part></tp:taxon-name></italic> is narrower and elytra shorter than that of <italic><tp:taxon-name><tp:taxon-name-part taxon-name-part-type="genus" reg="Boreophilia">B.</tp:taxon-name-part><tp:taxon-name-part taxon-name-part-type="species" reg="islandica">islandica</tp:taxon-name-part></tp:taxon-name></italic>.</p><fig id="F3" position="float" orientation="portrait"><label>Figures 6–15.</label><caption><p><italic><tp:taxon-name><tp:taxon-name-part taxon-name-part-type="genus" reg="Boreophilia">Boreophilia</tp:taxon-name-part><tp:taxon-name-part taxon-name-part-type="species" reg="eremita">eremita</tp:taxon-name-part></tp:taxon-name></italic> (Rye): <bold>6</bold> habitus <bold>7, 8</bold> median lobe of aedeagus in lateral view <bold>9, 10</bold> median lobe of aedeagus in dorsal view <bold>11</bold> male tergite VIII <bold>12</bold> male sternite VIII <bold>13</bold> female tergite VIII <bold>14</bold> female sternite VIII <bold>15</bold> spermatheca. Scale bars: 1 mm (for habitus); 0.2 mm (remaining).</p></caption><graphic xmlns:xlink="http://www.w3.org/1999/xlink" xlink:href="zookeys-848-057-g003.jpg" position="float" orientation="portrait" xlink:type="simple" id="oo_302954.jpg"/></fig></tp:treatment-sec><tp:treatment-sec sec-type="distribution" id="SECID0EGHBI"><title>Distribution.</title><p>Holarctic species; recorded from north and central Europe, Ireland, Ukraine, Russia (west and east Siberia) and the Russian Far East; Canada: LB, NB, MB; USA: AK.</p></tp:treatment-sec><tp:treatment-sec sec-type="Collection data" id="SECID0ELHBI"><title>Collection data.</title><p>Habitat: in NB – old silver maple forest with green ash and seasonally flooded marsh; silver maple swamp, margin of vernal pond, found in moist leaves. In AK - creekside/ocean beach confluence, under boards and drift wood; black and white spruce, willow; subalpine habitat with <italic><tp:taxon-name><tp:taxon-name-part taxon-name-part-type="genus" reg="Veratrum">Veratrum</tp:taxon-name-part></tp:taxon-name></italic>, and <italic><tp:taxon-name><tp:taxon-name-part taxon-name-part-type="genus" reg="Calamagrositis">Calamagrositis</tp:taxon-name-part></tp:taxon-name></italic>. Collecting methods: sifting litter, Lindgren funnel trap, Malaise trap, hand collecting. Collecting period: May to August.</p></tp:treatment-sec><tp:treatment-sec sec-type="material" id="SECID0E6HBI"><title>Additional material examined.</title><p><bold>NEARCTIC: Canada</bold>, New Brunswick, Queens Co., Grand Lake Meadows P.N.A., <named-content xmlns:xlink="http://www.w3.org/1999/xlink" content-type="dwc:verbatimCoordinates" xlink:type="simple"><named-content content-type="geo-json" specific-use="{&#34;type&#34;:&#34;Point&#34;,&#34;coordinates&#34;:[-66.120900,45.822700]}" id="NCID0EKIBI" xlink:type="simple">45.8227N, 66.1209W</named-content></named-content>, 19–31.V.2010, old Silver Maple forest with Green Ash and seasonally flooded marsh, Lindgren funnel trap (<abbrev xmlns:xlink="http://www.w3.org/1999/xlink" content-type="institution" xlink:title="Natural Resources Canada, Canadian Forest Service, Laurentian Forestry Centre, Insectarium R Martineau, Quebec City, Quebec, Canada" id="ABBRID0EPIBI" xlink:type="simple">LFC</abbrev>) 1 male; New Brunswick, Queens Co., Canning Grand Lake near Scotchtown, <named-content xmlns:xlink="http://www.w3.org/1999/xlink" content-type="dwc:verbatimCoordinates" xlink:type="simple"><named-content content-type="geo-json" specific-use="{&#34;type&#34;:&#34;Point&#34;,&#34;coordinates&#34;:[-66.181700,45.876200]}" id="NCID0EXIBI" xlink:type="simple">45.8762N, 66.1817W</named-content></named-content>, 25.V.2006, Silver maple swamp, near lake margin, margin of vernal pond in moist leaves, RP Webster coll. (<abbrev xmlns:xlink="http://www.w3.org/1999/xlink" content-type="institution" xlink:title="Natural Resources Canada, Canadian Forest Service, Laurentian Forestry Centre, Insectarium R Martineau, Quebec City, Quebec, Canada" id="ABBRID0E3IBI" xlink:type="simple">LFC</abbrev>) 1 female.</p><p><bold>USA</bold>, Alaska, mi 110 Denali Hwy., Seattle Creek, 15.VII.1978, JM Campbell and S Smetana, coll. GA Lohse <named-content xmlns:xlink="http://www.w3.org/1999/xlink" content-type="dwc:institutional_code" xlink:type="simple">MHNG</named-content>-1994 (<named-content xmlns:xlink="http://www.w3.org/1999/xlink" content-type="dwc:institutional_code" xlink:type="simple">MHNG</named-content>) 1 male.</p><p><bold>Females without male association, tentatively included in <italic><tp:taxon-name><tp:taxon-name-part taxon-name-part-type="genus" reg="Boreophilia">B.</tp:taxon-name-part><tp:taxon-name-part taxon-name-part-type="species" reg="eremita">eremita</tp:taxon-name-part></tp:taxon-name></italic></bold> [they may represent <italic><tp:taxon-name><tp:taxon-name-part taxon-name-part-type="genus" reg="Boreophilia">B.</tp:taxon-name-part><tp:taxon-name-part taxon-name-part-type="species" reg="eremita">eremita</tp:taxon-name-part></tp:taxon-name></italic> or extreme narrow forms of <italic><tp:taxon-name><tp:taxon-name-part taxon-name-part-type="genus" reg="Boreophilia">B.</tp:taxon-name-part><tp:taxon-name-part taxon-name-part-type="species" reg="islandica">islandica</tp:taxon-name-part></tp:taxon-name></italic>]: <bold>USA</bold>, Alaska, Naknek, <named-content xmlns:xlink="http://www.w3.org/1999/xlink" content-type="dwc:verbatimCoordinates" xlink:type="simple"><named-content content-type="geo-json" specific-use="{&#34;type&#34;:&#34;Point&#34;,&#34;coordinates&#34;:[-157.063600,58.739730]}" id="NCID0EZKBI" xlink:type="simple">58.73973N, 157.0636W</named-content></named-content>, creekside/ocean beach confluence, under boards and drift wood, hand collected, 10.VI.2007, D. Sikes, UAM100012293, UAM100012313, UAM100012315 (<named-content xmlns:xlink="http://www.w3.org/1999/xlink" content-type="dwc:institutional_code" xlink:type="simple">UAM</named-content>) 3 females; Kenai Pen., Kalifonsky Bch. Near Kenai, 8.VI.78, A Smetana and E Becker (<named-content xmlns:xlink="http://www.w3.org/1999/xlink" content-type="dwc:institutional_code" xlink:type="simple">MHNG</named-content>) 1 female.</p><p><bold>PALEARCTIC: Finland</bold>: Muonio, Renkonen (<named-content xmlns:xlink="http://www.w3.org/1999/xlink" content-type="dwc:institutional_code" xlink:type="simple">MHNG</named-content>) 6 females. <bold>Germany</bold>: b. Grönau, Lübeck, 10.V.34, G Benick (<named-content xmlns:xlink="http://www.w3.org/1999/xlink" content-type="dwc:institutional_code" xlink:type="simple">MHNG</named-content>) 1 female [ident. uncertain]. <bold>Russia</bold>: Siberia, Tschimilcan, FI. Lenam. [Lena River], <tp:taxon-name><tp:taxon-name-part taxon-name-part-type="genus" reg="Boreophilia">B.</tp:taxon-name-part></tp:taxon-name> Poppius (<named-content xmlns:xlink="http://www.w3.org/1999/xlink" content-type="dwc:institutional_code" xlink:type="simple">MHNG</named-content>) 1 male.</p></tp:treatment-sec><tp:treatment-sec sec-type="comments" id="SECID0EFMBI"><title>Comments.</title><p>We have examined several European specimens identified as <italic><tp:taxon-name><tp:taxon-name-part taxon-name-part-type="genus" reg="Boreophilia">B.</tp:taxon-name-part><tp:taxon-name-part taxon-name-part-type="species" reg="hercynica">hercynica</tp:taxon-name-part></tp:taxon-name></italic>, which have the shape of median lobe of aedeagus and spermatheca similar to <italic><tp:taxon-name><tp:taxon-name-part taxon-name-part-type="genus" reg="Boreophilia">B.</tp:taxon-name-part><tp:taxon-name-part taxon-name-part-type="species" reg="eremita">eremita</tp:taxon-name-part></tp:taxon-name></italic>, but the body color and the shape and proportions of forebody were different: body brown with dark brown head and pronotum and particularly elytra paler, and pronotum strongly transverse with sides broadly and evenly arcuate, elytra at suture slightly shorter than pronotum along midline. These specimens may represent extreme variation of <italic><tp:taxon-name><tp:taxon-name-part taxon-name-part-type="genus" reg="Boreophilia">B.</tp:taxon-name-part><tp:taxon-name-part taxon-name-part-type="species" reg="eremita">eremita</tp:taxon-name-part></tp:taxon-name></italic> or a different and distinct species. Additional material is needed, and possibly DNA studies, to establish clear status of these specimens.</p><p>These specimens were labelled as follows: <bold>Belgium</bold>, Elsenborn, VIII.1931, Hohes Venn, coll. Benick (<named-content xmlns:xlink="http://www.w3.org/1999/xlink" content-type="dwc:institutional_code" xlink:type="simple">MHNG</named-content>) 1 male; <bold>Germany</bold>, Brocken, Heinemann, <italic><tp:taxon-name><tp:taxon-name-part taxon-name-part-type="genus" reg="Boreophilia"/><tp:taxon-name-part taxon-name-part-type="species" reg="hercynica">hercynica</tp:taxon-name-part></tp:taxon-name></italic> s. mihi, det L Brundin (<named-content xmlns:xlink="http://www.w3.org/1999/xlink" content-type="dwc:institutional_code" xlink:type="simple">MHNG</named-content>) 1 male; same label as before except: <italic><tp:taxon-name><tp:taxon-name-part taxon-name-part-type="genus" reg="Boreophilia"/><tp:taxon-name-part taxon-name-part-type="species" reg="islandica">islandica</tp:taxon-name-part></tp:taxon-name></italic> Kr. (<named-content xmlns:xlink="http://www.w3.org/1999/xlink" content-type="dwc:institutional_code" xlink:type="simple">MHNG</named-content>) 1 male; Brocken, Harz, 10.VI.1912, <italic><tp:taxon-name><tp:taxon-name-part taxon-name-part-type="genus" reg="Boreophilia"/><tp:taxon-name-part taxon-name-part-type="species" reg="islandica">islandica</tp:taxon-name-part></tp:taxon-name></italic>, col. G Benick (<named-content xmlns:xlink="http://www.w3.org/1999/xlink" content-type="dwc:institutional_code" xlink:type="simple">MHNG</named-content>) 1 male, Brocken, Heinemann (<named-content xmlns:xlink="http://www.w3.org/1999/xlink" content-type="dwc:institutional_code" xlink:type="simple">MHNG</named-content>) 1 female, Brocken, 10–12.V.1913, Linke leg., <italic><tp:taxon-name><tp:taxon-name-part taxon-name-part-type="genus" reg="Atheta">A.</tp:taxon-name-part><tp:taxon-name-part taxon-name-part-type="species" reg="islandica">islandica</tp:taxon-name-part></tp:taxon-name></italic> v. <italic><tp:taxon-name><tp:taxon-name-part taxon-name-part-type="genus" reg="Boreophilia"/><tp:taxon-name-part taxon-name-part-type="species" reg="hercynica">hercynica</tp:taxon-name-part></tp:taxon-name></italic> Renk., (<named-content xmlns:xlink="http://www.w3.org/1999/xlink" content-type="dwc:institutional_code" xlink:type="simple">MHNG</named-content>) 1 female, Brockenkuppe, 26.VII.1916, coll. G Bennick (<named-content xmlns:xlink="http://www.w3.org/1999/xlink" content-type="dwc:institutional_code" xlink:type="simple">MHNG</named-content>) 1 male; <bold>Norway</bold>, Kongberg [= Konsberg?], Münster, <italic><tp:taxon-name><tp:taxon-name-part taxon-name-part-type="genus" reg="Boreophilia"/><tp:taxon-name-part taxon-name-part-type="species" reg="islandica">islandica</tp:taxon-name-part></tp:taxon-name></italic> Kr., coll. G Benick (<named-content xmlns:xlink="http://www.w3.org/1999/xlink" content-type="dwc:institutional_code" xlink:type="simple">MHNG</named-content>) 1 female, Hammerfest, A Strand, <italic><tp:taxon-name><tp:taxon-name-part taxon-name-part-type="genus" reg="Boreophilia"/><tp:taxon-name-part taxon-name-part-type="species" reg="islandica">islandica</tp:taxon-name-part></tp:taxon-name></italic> s. mihi, det. L Brundin (<named-content xmlns:xlink="http://www.w3.org/1999/xlink" content-type="dwc:institutional_code" xlink:type="simple">MHNG</named-content>) 1 male, Norge, Skibotu, 22.VIII.1960, leg. Puthz, coll. Benick (<named-content xmlns:xlink="http://www.w3.org/1999/xlink" content-type="dwc:institutional_code" xlink:type="simple">MHNG</named-content>) 1 male; <bold>Scotland</bold>, D Sharp, <italic><tp:taxon-name><tp:taxon-name-part taxon-name-part-type="genus" reg="Boreophilia"/><tp:taxon-name-part taxon-name-part-type="species" reg="hercynica">hercynica</tp:taxon-name-part></tp:taxon-name></italic> s. mihi det. L Brundin, <italic><tp:taxon-name><tp:taxon-name-part taxon-name-part-type="genus" reg="Metaxya">Metaxya</tp:taxon-name-part><tp:taxon-name-part taxon-name-part-type="species" reg="eremita">eremita</tp:taxon-name-part></tp:taxon-name></italic> Rye (<named-content xmlns:xlink="http://www.w3.org/1999/xlink" content-type="dwc:institutional_code" xlink:type="simple">MHNG</named-content>) 2 males; Shetland Is., Mainland, Stany Fields nr. Wal Is., 13.VII.1963, ME Bacchus BM 1963-471, coll. G Benick (<named-content xmlns:xlink="http://www.w3.org/1999/xlink" content-type="dwc:institutional_code" xlink:type="simple">MHNG</named-content>) 1 female; <bold>Sweden</bold>, Dorotea, Sa. Lappland, 30–31.V.1935, Bruce, <italic><tp:taxon-name><tp:taxon-name-part taxon-name-part-type="genus" reg="Atheta">A.</tp:taxon-name-part><tp:taxon-name-part taxon-name-part-type="species" reg="islandica">islandica</tp:taxon-name-part></tp:taxon-name></italic>, coll. Benick (<named-content xmlns:xlink="http://www.w3.org/1999/xlink" content-type="dwc:institutional_code" xlink:type="simple">MHNG</named-content>) 1 female.</p></tp:treatment-sec><tp:treatment-sec sec-type="DNA Barcode data" id="SECID0EATBI"><title>DNA Barcode data.</title><p>Our data included six sequences of <italic><tp:taxon-name><tp:taxon-name-part taxon-name-part-type="genus" reg="Boreophilia">B.</tp:taxon-name-part><tp:taxon-name-part taxon-name-part-type="species" reg="eremita">eremita</tp:taxon-name-part></tp:taxon-name></italic> from Finland (four from Lapland and two from Northern Ostrobothnia), which grouped into BIN <ext-link xmlns:xlink="http://www.w3.org/1999/xlink" xlink:type="simple" ext-link-type="uri" xlink:href="http://boldsystems.org/index.php/Public_BarcodeCluster?clusteruri=BOLD:ABW4331">BOLD:ABW4331</ext-link>. <abbrev xmlns:xlink="http://www.w3.org/1999/xlink" xlink:title="Barcode of Life Database" id="ABBRID0EWTBI" xlink:type="simple">BOLD</abbrev> reports these sequences have an average distance of 0.06%, a maximum distance of 0.18% and are 4.1% distant from their nearest neighbor.</p></tp:treatment-sec><tp:treatment-sec><!--Section generated to contain objects referenced in tp:taxon-treatment.--><fig id="F4" position="float" orientation="portrait"><label>Figures 16–23.</label><caption><p><italic><tp:taxon-name><tp:taxon-name-part taxon-name-part-type="genus" reg="Boreophilia">Boreophilia</tp:taxon-name-part><tp:taxon-name-part taxon-name-part-type="species" reg="islandica">islandica</tp:taxon-name-part></tp:taxon-name></italic> (Kraatz): <bold>16</bold> habitus <bold>17</bold> median lobe of aedeagus in lateral view <bold>18</bold> median lobe of aedeagus in dorsal view <bold>19</bold> male tergite VIII <bold>20</bold> male sternite VIII <bold>21</bold> female tergite VIII <bold>22</bold> female sternite VIII <bold>23</bold> spermatheca. Scale bars: 1 mm (habitus); 0.2 mm (remaining).</p></caption><graphic xmlns:xlink="http://www.w3.org/1999/xlink" xlink:href="zookeys-848-057-g004.jpg" position="float" orientation="portrait" xlink:type="simple" id="oo_302955.jpg"/></fig></tp:treatment-sec><ref-list><ref id="B30"><mixed-citation xmlns:xlink="http://www.w3.org/1999/xlink" xlink:type="simple"><person-group><name name-style="western"><surname>Palm</surname><given-names>T</given-names></name></person-group> (<year>1970</year>) <source>Svensk Insektfauna utgiven av entomologiska föreningen I Stockholm. 9. Skalbaggar. <tp:taxon-name><tp:taxon-name-part taxon-name-part-type="order">Coleoptera</tp:taxon-name-part></tp:taxon-name>. Kotvingar: Fam. <tp:taxon-name><tp:taxon-name-part taxon-name-part-type="family">Staphylinidae</tp:taxon-name-part></tp:taxon-name>, underfam. <tp:taxon-name><tp:taxon-name-part taxon-name-part-type="subfamily">Aleocharinae</tp:taxon-name-part></tp:taxon-name> (<italic><tp:taxon-name><tp:taxon-name-part taxon-name-part-type="genus">Atheta</tp:taxon-name-part></tp:taxon-name></italic>).</source><publisher-name>Entomologiska Föreningen</publisher-name>, <publisher-loc>Stockholm</publisher-loc>, <size units="page">196 pp</size>.</mixed-citation></ref><ref id="B26"><mixed-citation xmlns:xlink="http://www.w3.org/1999/xlink" xlink:type="simple"><person-group><name name-style="western"><surname>Lohse</surname><given-names>GA</given-names></name><name name-style="western"><surname>Klimaszewski</surname><given-names>J</given-names></name><name name-style="western"><surname>Smetana</surname><given-names>A</given-names></name></person-group> (<year>1990</year>) <article-title>Revision of Arctic <tp:taxon-name><tp:taxon-name-part taxon-name-part-type="subfamily">Aleocharinae</tp:taxon-name-part></tp:taxon-name> of North America (<tp:taxon-name><tp:taxon-name-part taxon-name-part-type="order">Coleoptera</tp:taxon-name-part></tp:taxon-name>: <tp:taxon-name><tp:taxon-name-part taxon-name-part-type="family">Staphylinidae</tp:taxon-name-part></tp:taxon-name>).</article-title><source>The Coleopterists Bulletin</source><volume>44</volume>: <fpage>121</fpage>–<lpage>202</lpage>.</mixed-citation></ref><ref id="B42"><mixed-citation xmlns:xlink="http://www.w3.org/1999/xlink" xlink:type="simple"><person-group><name name-style="western"><surname>Smetana</surname><given-names>A</given-names></name></person-group> (<year>2004</year>) Subfamily <tp:taxon-name><tp:taxon-name-part taxon-name-part-type="subfamily">Aleocharinae</tp:taxon-name-part></tp:taxon-name> Fleming, 1921: 353–494. I: Catalogue of Palaearctic <tp:taxon-name><tp:taxon-name-part taxon-name-part-type="order">Coleoptera</tp:taxon-name-part></tp:taxon-name>, Vol. 2. I Löbl. Apollo Books, Stenstrup.</mixed-citation></ref><ref id="B21"><mixed-citation xmlns:xlink="http://www.w3.org/1999/xlink" xlink:type="simple"><person-group><name name-style="western"><surname>Klimaszewski</surname><given-names>J</given-names></name><name name-style="western"><surname>Langor</surname><given-names>D</given-names></name><name name-style="western"><surname>Pelletier</surname><given-names>G</given-names></name><name name-style="western"><surname>Bourdon</surname><given-names>C</given-names></name><name name-style="western"><surname>Perdereau</surname><given-names>L</given-names></name></person-group> (<year>2011</year>) <source>Aleocharine beetles (<tp:taxon-name><tp:taxon-name-part taxon-name-part-type="order">Coleoptera</tp:taxon-name-part></tp:taxon-name>, <tp:taxon-name><tp:taxon-name-part taxon-name-part-type="family">Staphylinidae</tp:taxon-name-part></tp:taxon-name>) of the province of Newfoundland and Labrador, Canada.</source><publisher-name>Pensoft Series Faunistica 98</publisher-name>, <publisher-loc>Pensoft Publishers, Sofia</publisher-loc>, <size units="page">313 pp</size>.</mixed-citation></ref><ref id="B23"><mixed-citation xmlns:xlink="http://www.w3.org/1999/xlink" xlink:type="simple"><person-group><name name-style="western"><surname>Klimaszewski</surname><given-names>J</given-names></name><name name-style="western"><surname>Webster</surname><given-names>RP</given-names></name><name name-style="western"><surname>Langor</surname><given-names>DW</given-names></name><name name-style="western"><surname>Brunke</surname><given-names>A</given-names></name><name name-style="western"><surname>Davies</surname><given-names>A</given-names></name><name name-style="western"><surname>Bourdon</surname><given-names>C</given-names></name><name name-style="western"><surname>Labrecque</surname><given-names>M</given-names></name><name name-style="western"><surname>Newton</surname><given-names>AF</given-names></name><name name-style="western"><surname>Dorval</surname><given-names>J-A</given-names></name><name name-style="western"><surname>Frank</surname><given-names>JH</given-names></name></person-group> (<year>2018</year>) <source>Aleocharine rove beetles of eastern Canada (<tp:taxon-name><tp:taxon-name-part taxon-name-part-type="order">Coleoptera</tp:taxon-name-part></tp:taxon-name>, <tp:taxon-name><tp:taxon-name-part taxon-name-part-type="family">Staphylinidae</tp:taxon-name-part></tp:taxon-name>, <tp:taxon-name><tp:taxon-name-part taxon-name-part-type="subfamily">Aleocharinae</tp:taxon-name-part></tp:taxon-name>): a glimpse of megadivetsity.</source><publisher-name>Springer</publisher-name>, <publisher-loc>Cham, Switzerland</publisher-loc>, <size units="page">902 pp</size>. <ext-link xlink:type="simple" ext-link-type="doi" xlink:href="10.1007/978-3-319-77344-5">https://doi.org/10.1007/978-3-319-77344-5</ext-link></mixed-citation></ref></ref-list></tp:taxon-treatment>
