# Supplementary material for: Species review of the genus Boreophilia Benick from North America (Coleoptera, Staphylinidae, Aleocharinae, Athetini): Systematics, habitat, and distribution
Source: Zookeys. 2019 May 20;848:57–102. doi: 10.3897/zookeys.848.34846 (PMC6536487; doi:10.3897/zookeys.848.34846)
Supplement: XML Treatment for Boreophilia islandica [file zookeys.848.34846-treatment3.xml]

<!DOCTYPE tp:taxon-treatment
  PUBLIC "-//TaxonX//DTD Taxonomic Treatment Publishing DTD v0 20100105//EN" "tax-treatment-NSO.dtd">
<tp:taxon-treatment xmlns:tp="http://www.plazi.org/taxpub"><tp:treatment-meta><kwd-group><label>Taxon classification</label><kwd><named-content xmlns:xlink="http://www.w3.org/1999/xlink" content-type="kingdom">Animalia</named-content></kwd><kwd><named-content xmlns:xlink="http://www.w3.org/1999/xlink" content-type="order">Coleoptera</named-content></kwd><kwd><named-content xmlns:xlink="http://www.w3.org/1999/xlink" content-type="family">Staphylinidae</named-content></kwd></kwd-group><mixed-citation publication-type="journal"><person-group><name><surname>Klimaszewski</surname><given-names>Jan</given-names></name><name><surname>Sikes</surname><given-names>Derek S.</given-names></name><name><surname>Brunke</surname><given-names>Adam</given-names></name><name><surname>Bourdon</surname><given-names>Caroline</given-names></name></person-group><article-title>Species review of the genus <italic><tp:taxon-name><tp:taxon-name-part taxon-name-part-type="genus" reg="Boreophilia">Boreophilia</tp:taxon-name-part></tp:taxon-name></italic> Benick from North America (<tp:taxon-name><tp:taxon-name-part taxon-name-part-type="order">Coleoptera</tp:taxon-name-part></tp:taxon-name>, <tp:taxon-name><tp:taxon-name-part taxon-name-part-type="family">Staphylinidae</tp:taxon-name-part></tp:taxon-name>, <tp:taxon-name><tp:taxon-name-part taxon-name-part-type="subfamily">Aleocharinae</tp:taxon-name-part></tp:taxon-name>, <tp:taxon-name><tp:taxon-name-part taxon-name-part-type="tribe">Athetini</tp:taxon-name-part></tp:taxon-name>): Systematics, habitat, and distribution</article-title><source>Zookeys</source><day>20</day><month>5</month><year>2019</year><volume>848</volume><fpage>57</fpage><lpage>102</lpage><pub-id pub-id-type="doi">10.3897/zookeys.848.34846</pub-id></mixed-citation></tp:treatment-meta><tp:nomenclature><label>2.</label><tp:taxon-name>
                <tp:taxon-name-part taxon-name-part-type="genus" reg="Boreophilia">Boreophilia</tp:taxon-name-part>
                <tp:taxon-name-part taxon-name-part-type="species" reg="islandica">islandica</tp:taxon-name-part>
              </tp:taxon-name><tp:taxon-authority>(Kraatz, 1857)</tp:taxon-authority><xref ref-type="fig" rid="F4">Figs 16–23</xref><tp:nomenclature-citation-list><tp:nomenclature-citation><tp:taxon-name>
                    <tp:taxon-name-part taxon-name-part-type="genus" reg="Homalota">Homalota</tp:taxon-name-part>
                    <tp:taxon-name-part taxon-name-part-type="species" reg="islandica">islandica</tp:taxon-name-part>
                  </tp:taxon-name><comment>Kraatz, 1857: 284. <xref ref-type="bibr" rid="B42">Smetana 2004</xref>: 396, <xref ref-type="bibr" rid="B21">Klimaszewski et al. 2011</xref>: 184, <xref ref-type="bibr" rid="B23">2018</xref>: 567. <bold>Syntypes</bold>: Island, Krüper, coll. Kraatz, syntypus, <tp:taxon-name><tp:taxon-name-part taxon-name-part-type="genus" reg="Boreophilia"/><tp:taxon-name-part taxon-name-part-type="species" reg="islandica">islandica</tp:taxon-name-part></tp:taxon-name> mihi (<named-content xmlns:xlink="http://www.w3.org/1999/xlink" content-type="dwc:institutional_code" xlink:type="simple">DEI</named-content>) 1 male; 1 female. Examined.</comment></tp:nomenclature-citation></tp:nomenclature-citation-list></tp:nomenclature><tp:treatment-sec sec-type="diagnosis" id="SECID0EQWBI"><title>Diagnosis.</title><p>Body broad, forebody moderately and abdomen strongly glossy (Fig. <xref ref-type="fig" rid="F4">16</xref>); length 2.8–3.5 mm; uniformly black with paler, reddish brown appendages, or head, pronotum and VI-VII basal segments of abdomen dark brown, remainder of the body reddish brown, appendages light brown, sometimes elytra with some reddish tinge; antennomeres VIII-X subquadrate; pronotum as long as elytra at suture, maximum width of pronotum distinctly less than maximum width of elytra; elytral length variable, as long as pronotum or slightly longer. <bold>Male</bold>. Tubus of median lobe of aedeagus with two basolateral and slightly angular apically projections in dorsal view (Fig. <xref ref-type="fig" rid="F4">18</xref>), and one rounded projection in lateral view (Fig. <xref ref-type="fig" rid="F4">17</xref>); bulbus moderately broadly oval with two elongate sclerites of internal sac in dorsal view (Fig. <xref ref-type="fig" rid="F4">18</xref>); tergite VIII arcuate apically (Fig. <xref ref-type="fig" rid="F4">19</xref>); sternite VIII elongate, parabolic apically (Fig. <xref ref-type="fig" rid="F4">20</xref>). <bold>Female</bold>. Spermatheca: capsule pitcher-shaped basally with tubular apical projection moderately long and narrowed apically, stem coiled posteriorly, there is great variability in the shape of capsule (Fig. <xref ref-type="fig" rid="F4">23</xref>); tergite VIII arcuate apically (Fig. <xref ref-type="fig" rid="F4">21</xref>); sternite VIII rounded apically, antecostal suture strongly sinuate in most examined specimens (Fig. <xref ref-type="fig" rid="F4">22</xref>). For the differences between this and previous species see diagnosis of <italic><tp:taxon-name><tp:taxon-name-part taxon-name-part-type="genus" reg="Boreophilia">B.</tp:taxon-name-part><tp:taxon-name-part taxon-name-part-type="species" reg="eremita">eremita</tp:taxon-name-part></tp:taxon-name></italic>.</p><fig id="F4" position="float" orientation="portrait"><label>Figures 16–23.</label><caption><p><italic><tp:taxon-name><tp:taxon-name-part taxon-name-part-type="genus" reg="Boreophilia">Boreophilia</tp:taxon-name-part><tp:taxon-name-part taxon-name-part-type="species" reg="islandica">islandica</tp:taxon-name-part></tp:taxon-name></italic> (Kraatz): <bold>16</bold> habitus <bold>17</bold> median lobe of aedeagus in lateral view <bold>18</bold> median lobe of aedeagus in dorsal view <bold>19</bold> male tergite VIII <bold>20</bold> male sternite VIII <bold>21</bold> female tergite VIII <bold>22</bold> female sternite VIII <bold>23</bold> spermatheca. Scale bars: 1 mm (habitus); 0.2 mm (remaining).</p></caption><graphic xmlns:xlink="http://www.w3.org/1999/xlink" xlink:href="zookeys-848-057-g004.jpg" position="float" orientation="portrait" xlink:type="simple" id="oo_302955.jpg"/></fig></tp:treatment-sec><tp:treatment-sec sec-type="distribution" id="SECID0ERZBI"><title>Distribution.</title><p>Holarctic species; recorded from Fennoscandia, Estonia, Faeroe Islands, Great Britain, Iceland, Russia (North European Territory); Canada: LB, NF, NT, NU, YT; USA: AK.</p></tp:treatment-sec><tp:treatment-sec sec-type="Collection data" id="SECID0EWZBI"><title>Collection data.</title><p>Habitat [new data]: <italic><tp:taxon-name><tp:taxon-name-part taxon-name-part-type="genus" reg="Betula">Betula</tp:taxon-name-part></tp:taxon-name></italic>, <italic><tp:taxon-name><tp:taxon-name-part taxon-name-part-type="genus" reg="Salix">Salix</tp:taxon-name-part></tp:taxon-name></italic> litter; <italic><tp:taxon-name><tp:taxon-name-part taxon-name-part-type="genus" reg="Salix">Salix</tp:taxon-name-part></tp:taxon-name></italic> tundra hillside; <italic><tp:taxon-name><tp:taxon-name-part taxon-name-part-type="genus" reg="Salix">Salix</tp:taxon-name-part></tp:taxon-name></italic>/<italic><tp:taxon-name><tp:taxon-name-part taxon-name-part-type="genus" reg="Betula">Betula</tp:taxon-name-part></tp:taxon-name></italic>/<italic><tp:taxon-name><tp:taxon-name-part taxon-name-part-type="genus" reg="Alnus">Alnus</tp:taxon-name-part></tp:taxon-name></italic>/grasses; black/white spruce, willow; vegetation at lakeshore pond; subalpine habitat with <italic><tp:taxon-name><tp:taxon-name-part taxon-name-part-type="genus" reg="Veratrum">Veratrum</tp:taxon-name-part></tp:taxon-name></italic>, <italic><tp:taxon-name><tp:taxon-name-part taxon-name-part-type="genus" reg="Calamagrostis">Calamagrostis</tp:taxon-name-part></tp:taxon-name></italic>, and <italic><tp:taxon-name><tp:taxon-name-part taxon-name-part-type="genus" reg="Leymus">Leymus</tp:taxon-name-part></tp:taxon-name></italic>, <italic><tp:taxon-name><tp:taxon-name-part taxon-name-part-type="genus" reg="Heracleum">Heracleum</tp:taxon-name-part></tp:taxon-name></italic>, <italic><tp:taxon-name><tp:taxon-name-part taxon-name-part-type="genus" reg="Angelica">Angelica</tp:taxon-name-part></tp:taxon-name></italic>. Collecting methods: hanging Malaise trap, pitfall traps, sweeping with net. Collecting period: May to August.</p></tp:treatment-sec><tp:treatment-sec sec-type="comments" id="SECID0EJ3BI"><title>Comments.</title><p>Females of this species may be confused with other species of <italic><tp:taxon-name><tp:taxon-name-part taxon-name-part-type="genus" reg="Boreophilia">Boreophilia</tp:taxon-name-part></tp:taxon-name></italic> and particularly those of closely related <italic><tp:taxon-name><tp:taxon-name-part taxon-name-part-type="genus" reg="Boreophilia">B.</tp:taxon-name-part><tp:taxon-name-part taxon-name-part-type="species" reg="eremita">eremita</tp:taxon-name-part></tp:taxon-name></italic>. Associating females with males is considered here to be the most reliable way of identifying females of this and the previous species. At present, <italic><tp:taxon-name><tp:taxon-name-part taxon-name-part-type="genus" reg="Boreophilia">B.</tp:taxon-name-part><tp:taxon-name-part taxon-name-part-type="species" reg="islandica">islandica</tp:taxon-name-part></tp:taxon-name></italic> is considered a somewhat variable species. Specimens vary from moderately robust and narrower to more robust and broader, with elytra as long as pronotum or slightly longer, all with the same morphology of genitalia. The BIN <ext-link xmlns:xlink="http://www.w3.org/1999/xlink" xlink:type="simple" ext-link-type="uri" xlink:href="http://boldsystems.org/index.php/Public_BarcodeCluster?clusteruri=BOLD:ABX3767">BOLD:ABX3767</ext-link> formed a sister group to <italic><tp:taxon-name><tp:taxon-name-part taxon-name-part-type="genus" reg="Boreophilia">B.</tp:taxon-name-part><tp:taxon-name-part taxon-name-part-type="species" reg="islandica">islandica</tp:taxon-name-part></tp:taxon-name></italic> in our analysis and was represented by a single female from Finland. The capsule of its spermatheca is curved at an angle of nearly 90 degrees and was among those shapes included in the illustrations of <italic><tp:taxon-name><tp:taxon-name-part taxon-name-part-type="genus" reg="Boreophilia">B.</tp:taxon-name-part><tp:taxon-name-part taxon-name-part-type="species" reg="islandica">islandica</tp:taxon-name-part></tp:taxon-name></italic> by <xref ref-type="bibr" rid="B30">Palm (1970)</xref>. BIN <ext-link xmlns:xlink="http://www.w3.org/1999/xlink" xlink:type="simple" ext-link-type="uri" xlink:href="http://boldsystems.org/index.php/Public_BarcodeCluster?clusteruri=BOLD:ABX3767">BOLD:ABX3767</ext-link> may represent an undescribed species, or one of the described species not included in our DNA dataset, but corresponding males should be examined. A separate DNA based study is recommended to examine specimens of <italic><tp:taxon-name><tp:taxon-name-part taxon-name-part-type="genus" reg="Boreophilia">B.</tp:taxon-name-part><tp:taxon-name-part taxon-name-part-type="species" reg="islandica">islandica</tp:taxon-name-part></tp:taxon-name></italic> sensu lato from a broad Holarctic distribution, including males and females.</p></tp:treatment-sec><tp:treatment-sec sec-type="material" id="SECID0E25BI"><title>Additional material examined.</title><p><bold>NEARCTIC: Canada</bold>, Newfoundland, Long Range Mts., Portland Cr. Hill, 12–13.VIII.1982, Belland, Larson, McDonald (<abbrev xmlns:xlink="http://www.w3.org/1999/xlink" content-type="institution" xlink:title="Natural Resources Canada, Canadian Forest Service, Laurentian Forestry Centre, Insectarium R Martineau, Quebec City, Quebec, Canada" id="ABBRID0ED6BI" xlink:type="simple">LFC</abbrev>) 1 female; Northwest Territories, 10.VI.1956, R.E. Leech (<abbrev xmlns:xlink="http://www.w3.org/1999/xlink" content-type="institution" xlink:title="Natural Resources Canada, Canadian Forest Service, Laurentian Forestry Centre, Insectarium R Martineau, Quebec City, Quebec, Canada" id="ABBRID0EI6BI" xlink:type="simple">LFC</abbrev>) 1 male; Northwest Territories, Aklavik, 14.VI.1956, RE Leech (<named-content xmlns:xlink="http://www.w3.org/1999/xlink" content-type="dwc:institutional_code" xlink:type="simple">MHNG</named-content>) 1 male, 1 female.</p><p><bold>USA</bold>, Alaska: Anaktuvuk Pass, 647 m el., <named-content xmlns:xlink="http://www.w3.org/1999/xlink" content-type="dwc:verbatimCoordinates" xlink:type="simple"><named-content content-type="geo-json" specific-use="{&#34;type&#34;:&#34;Point&#34;,&#34;coordinates&#34;:[-151.740910,68.140490]}" id="NCID0EZ6BI" xlink:type="simple">68.14049N, 151.74091W</named-content></named-content>, +/- 250 m, <italic><tp:taxon-name><tp:taxon-name-part taxon-name-part-type="genus" reg="Salix">Salix</tp:taxon-name-part></tp:taxon-name></italic>, sweeping, 19.V.2016, D Sikes, K Daly, UAM100427773 (<named-content xmlns:xlink="http://www.w3.org/1999/xlink" content-type="dwc:institutional_code" xlink:type="simple">UAM</named-content>) 1 male; Alaska, Aguttu Is., 15 m el., <named-content xmlns:xlink="http://www.w3.org/1999/xlink" content-type="dwc:verbatimCoordinates" xlink:type="simple"><named-content content-type="geo-json" specific-use="{&#34;type&#34;:&#34;Point&#34;,&#34;coordinates&#34;:[173.590650,52.473083]}" id="NCID0ENACI" xlink:type="simple">52.473083N, 173.59065E</named-content></named-content>, +/- 30 m, beach, <italic><tp:taxon-name><tp:taxon-name-part taxon-name-part-type="genus" reg="Heracleum">Heracl.</tp:taxon-name-part><tp:taxon-name-part taxon-name-part-type="species" reg="lanatum">lanatum</tp:taxon-name-part></tp:taxon-name></italic>, 5 pitfalls, 5–19.VI.2008, L Kenney, R Kaler, UAM100029353 (<named-content xmlns:xlink="http://www.w3.org/1999/xlink" content-type="dwc:institutional_code" xlink:type="simple">UAM</named-content>) 1 male; Aiktak Is., 10–20 m el., <named-content xmlns:xlink="http://www.w3.org/1999/xlink" content-type="dwc:verbatimCoordinates" xlink:type="simple"><named-content content-type="geo-json" specific-use="{&#34;type&#34;:&#34;Point&#34;,&#34;coordinates&#34;:[-164.843200,54.185490]}" id="NCID0EFBCI" xlink:type="simple">54.18549N, 164.8432W</named-content></named-content>, +/- 50 m, <italic><tp:taxon-name><tp:taxon-name-part taxon-name-part-type="genus" reg="Leymus">Leymus</tp:taxon-name-part></tp:taxon-name></italic>, <italic><tp:taxon-name><tp:taxon-name-part taxon-name-part-type="genus" reg="Heracleum">Heracleum</tp:taxon-name-part></tp:taxon-name></italic>, maritime tundra, 5 pitfalls, 17–31.VIII.2009, A.L. Larned, UAM100321897, UAM100321780 (<named-content xmlns:xlink="http://www.w3.org/1999/xlink" content-type="dwc:institutional_code" xlink:type="simple">UAM</named-content>) 2 males; same data except: <italic><tp:taxon-name><tp:taxon-name-part taxon-name-part-type="genus" reg="Leymus">Leymus</tp:taxon-name-part></tp:taxon-name></italic>, <italic><tp:taxon-name><tp:taxon-name-part taxon-name-part-type="genus" reg="Heracleum">Heracleum</tp:taxon-name-part></tp:taxon-name></italic>, <italic><tp:taxon-name><tp:taxon-name-part taxon-name-part-type="genus" reg="Angelica">Angelica</tp:taxon-name-part></tp:taxon-name></italic>, 11–29.VII.2009, UAM100321769 (<named-content xmlns:xlink="http://www.w3.org/1999/xlink" content-type="dwc:institutional_code" xlink:type="simple">UAM</named-content>) 1 female; UAM100321861 (<named-content xmlns:xlink="http://www.w3.org/1999/xlink" content-type="dwc:institutional_code" xlink:type="simple">UAM</named-content>) 1 female; <named-content xmlns:xlink="http://www.w3.org/1999/xlink" content-type="dwc:verbatimCoordinates" xlink:type="simple"><named-content content-type="geo-json" specific-use="{&#34;type&#34;:&#34;Point&#34;,&#34;coordinates&#34;:[-164.827930,54.183560]}" id="NCID0E6CCI" xlink:type="simple">54.18356N, 164.82793W</named-content></named-content>, +/- 1 km, maritime tundra, <italic><tp:taxon-name><tp:taxon-name-part taxon-name-part-type="genus" reg="Leymus">Leymus</tp:taxon-name-part></tp:taxon-name></italic>, <italic><tp:taxon-name><tp:taxon-name-part taxon-name-part-type="genus" reg="Heracleum">Heracleum</tp:taxon-name-part></tp:taxon-name></italic>, 5 pitfalls, 9–24.VI.2009, AL Larned, UAM100322546 (<named-content xmlns:xlink="http://www.w3.org/1999/xlink" content-type="dwc:institutional_code" xlink:type="simple">UAM</named-content>) 1 female; 24.VI-11.VII.2009, S. Sapora, UAM100323153, UAM100323220 (<named-content xmlns:xlink="http://www.w3.org/1999/xlink" content-type="dwc:institutional_code" xlink:type="simple">UAM</named-content>) 2 females; <named-content xmlns:xlink="http://www.w3.org/1999/xlink" content-type="dwc:verbatimCoordinates" xlink:type="simple"><named-content content-type="geo-json" specific-use="{&#34;type&#34;:&#34;Point&#34;,&#34;coordinates&#34;:[-164.505000,54.110360]}" id="NCID0E6DCI" xlink:type="simple">54.11036N, 164.50500W</named-content></named-content>, +/- 5 m, streamside, <italic><tp:taxon-name><tp:taxon-name-part taxon-name-part-type="genus" reg="Leymus">Leymus</tp:taxon-name-part></tp:taxon-name></italic>, 2 pitfalls, 26.VI-14.VII.2008, BA Drummond, UAM100030104, UAM100030117 (<named-content xmlns:xlink="http://www.w3.org/1999/xlink" content-type="dwc:institutional_code" xlink:type="simple">UAM</named-content>) 2 females.</p><p><bold>Females without male association, tentatively included as <italic><tp:taxon-name><tp:taxon-name-part taxon-name-part-type="genus" reg="Boreophilia">B.</tp:taxon-name-part><tp:taxon-name-part taxon-name-part-type="species" reg="islandica">islandica</tp:taxon-name-part></tp:taxon-name></italic></bold>:</p><p><bold>USA</bold>, Alaska: White Mtns. Rec. Area, 180 m el., <named-content xmlns:xlink="http://www.w3.org/1999/xlink" content-type="dwc:verbatimCoordinates" xlink:type="simple"><named-content content-type="geo-json" specific-use="{&#34;type&#34;:&#34;Point&#34;,&#34;coordinates&#34;:[-146.839690,65.334690]}" id="NCID0EGFCI" xlink:type="simple">65.33469N, 146.83969W</named-content></named-content>, +/- 10 m, b. &amp; w. spruce, willow, hanging Malaise, 10–17.VI.2016, J Hagelin, UAM100407456 (<named-content xmlns:xlink="http://www.w3.org/1999/xlink" content-type="dwc:institutional_code" xlink:type="simple">UAM</named-content>) 2 females; S. Chilkat Pen., pl. 19, 652 m el., <named-content xmlns:xlink="http://www.w3.org/1999/xlink" content-type="dwc:verbatimCoordinates" xlink:type="simple"><named-content content-type="geo-json" specific-use="{&#34;type&#34;:&#34;Point&#34;,&#34;coordinates&#34;:[-135.142290,58.425090]}" id="NCID0ETFCI" xlink:type="simple">58.42509N, 135.14229W</named-content></named-content>, +/- 30 m, subalpine, <italic><tp:taxon-name><tp:taxon-name-part taxon-name-part-type="genus" reg="Veratrum">Veratrum</tp:taxon-name-part></tp:taxon-name></italic>, <italic><tp:taxon-name><tp:taxon-name-part taxon-name-part-type="genus" reg="Calamagrostis">Calamagrostis</tp:taxon-name-part></tp:taxon-name></italic>, hand coll., 9.VII.2010, DS Sikes, UAM100277138 (<named-content xmlns:xlink="http://www.w3.org/1999/xlink" content-type="dwc:institutional_code" xlink:type="simple">UAM</named-content>) 2 females; Kasatochi, 42 m el., <named-content xmlns:xlink="http://www.w3.org/1999/xlink" content-type="dwc:verbatimCoordinates" xlink:type="simple"><named-content content-type="geo-json" specific-use="{&#34;type&#34;:&#34;Point&#34;,&#34;coordinates&#34;:[-175.524750,52.168690]}" id="NCID0EOGCI" xlink:type="simple">52.16869N, 175.52475W</named-content></named-content>, +/- 34 m, under rocks, Talus, cliff base, 11.VI.2008, DS Sikes, UAM100031453, UAM100031445 (<named-content xmlns:xlink="http://www.w3.org/1999/xlink" content-type="dwc:institutional_code" xlink:type="simple">UAM</named-content>) 2 females.</p><p><bold>PALEARCTIC: Czech Republic</bold>: Bohemia occ., Frant. Láznê-Soos, 1961, Smetana (<named-content xmlns:xlink="http://www.w3.org/1999/xlink" content-type="dwc:institutional_code" xlink:type="simple">MHNG</named-content>) 2 females. <bold>Denmark</bold>: Helsinge, 6.V.1915, Häkan Lindberg (<named-content xmlns:xlink="http://www.w3.org/1999/xlink" content-type="dwc:institutional_code" xlink:type="simple">MHNG</named-content>) 1 female. <bold>Finland</bold>: Kittilä, Renkonen (<named-content xmlns:xlink="http://www.w3.org/1999/xlink" content-type="dwc:institutional_code" xlink:type="simple">MHNG</named-content>) 1 female; Lapp., Petsamo, 3.VII.1929, Häkan Lindberg (<named-content xmlns:xlink="http://www.w3.org/1999/xlink" content-type="dwc:institutional_code" xlink:type="simple">MHNG</named-content>) 1 female; Oa Lappfiärd, 3.V.1944, Harald Lindberg (<named-content xmlns:xlink="http://www.w3.org/1999/xlink" content-type="dwc:institutional_code" xlink:type="simple">MHNG</named-content>) 1 female. <bold>Germany</bold>: I. b. Grönau, Lübeck, 27.III.12, G. Benick (<named-content xmlns:xlink="http://www.w3.org/1999/xlink" content-type="dwc:institutional_code" xlink:type="simple">MHNG</named-content>) 1 female; Brocken, 15.V.32, Foln.…[not clear] (<named-content xmlns:xlink="http://www.w3.org/1999/xlink" content-type="dwc:institutional_code" xlink:type="simple">MHNG</named-content>) 1 female; Brocken, Heineman (<named-content xmlns:xlink="http://www.w3.org/1999/xlink" content-type="dwc:institutional_code" xlink:type="simple">MHNG</named-content>) 1 female; Brocken Harz, 15.VII.1935, Fehse, Thale, G Benick (<named-content xmlns:xlink="http://www.w3.org/1999/xlink" content-type="dwc:institutional_code" xlink:type="simple">MHNG</named-content>) 1 female. <bold>Island</bold>: Island, VII.1969, G Benick (<named-content xmlns:xlink="http://www.w3.org/1999/xlink" content-type="dwc:institutional_code" xlink:type="simple">MHNG</named-content>) 1 male. <bold>Norvay</bold>: Lakselv Po, A Strand (<named-content xmlns:xlink="http://www.w3.org/1999/xlink" content-type="dwc:institutional_code" xlink:type="simple">MHNG</named-content>) 3 females. <bold>Sweden</bold>: Lule Lappmark, Vietas 20, 27.VI.1967, TE Leiler (<named-content xmlns:xlink="http://www.w3.org/1999/xlink" content-type="dwc:institutional_code" xlink:type="simple">MHNG</named-content>) 1 female; Moen M. elev., A Strand (<named-content xmlns:xlink="http://www.w3.org/1999/xlink" content-type="dwc:institutional_code" xlink:type="simple">MHNG</named-content>) 1 female; Ő Torne, T Palm (<named-content xmlns:xlink="http://www.w3.org/1999/xlink" content-type="dwc:institutional_code" xlink:type="simple">MHNG</named-content>) 1 female; Imtl. Frost-viken, Palm (<named-content xmlns:xlink="http://www.w3.org/1999/xlink" content-type="dwc:institutional_code" xlink:type="simple">MHNG</named-content>) 1 female.</p></tp:treatment-sec><tp:treatment-sec sec-type="DNA Barcode data" id="SECID0ETJCI"><title>DNA Barcode data.</title><p>Our data included one sequence identified as <italic><tp:taxon-name><tp:taxon-name-part taxon-name-part-type="genus" reg="Boreophilia">B.</tp:taxon-name-part><tp:taxon-name-part taxon-name-part-type="species" reg="islandica">islandica</tp:taxon-name-part></tp:taxon-name></italic> from Newfoundland and Labrador, Canada, and one sequence identified as <italic><tp:taxon-name><tp:taxon-name-part taxon-name-part-type="genus" reg="Boreophilia">Boreophilia</tp:taxon-name-part></tp:taxon-name></italic> sp. collected from Churchill, Manitoba, which are the only members of BIN <ext-link xmlns:xlink="http://www.w3.org/1999/xlink" xlink:type="simple" ext-link-type="uri" xlink:href="http://boldsystems.org/index.php/Public_BarcodeCluster?clusteruri=BOLD:AAH0226">BOLD:AAH0226</ext-link>. <abbrev xmlns:xlink="http://www.w3.org/1999/xlink" xlink:title="Barcode of Life Database" id="ABBRID0EQKCI" xlink:type="simple">BOLD</abbrev> reports these sequences are 2.79% distant from their nearest neighbor.</p></tp:treatment-sec><ref-list><ref id="B42"><mixed-citation xmlns:xlink="http://www.w3.org/1999/xlink" xlink:type="simple"><person-group><name name-style="western"><surname>Smetana</surname><given-names>A</given-names></name></person-group> (<year>2004</year>) Subfamily <tp:taxon-name><tp:taxon-name-part taxon-name-part-type="subfamily">Aleocharinae</tp:taxon-name-part></tp:taxon-name> Fleming, 1921: 353–494. I: Catalogue of Palaearctic <tp:taxon-name><tp:taxon-name-part taxon-name-part-type="order">Coleoptera</tp:taxon-name-part></tp:taxon-name>, Vol. 2. I Löbl. Apollo Books, Stenstrup.</mixed-citation></ref><ref id="B21"><mixed-citation xmlns:xlink="http://www.w3.org/1999/xlink" xlink:type="simple"><person-group><name name-style="western"><surname>Klimaszewski</surname><given-names>J</given-names></name><name name-style="western"><surname>Langor</surname><given-names>D</given-names></name><name name-style="western"><surname>Pelletier</surname><given-names>G</given-names></name><name name-style="western"><surname>Bourdon</surname><given-names>C</given-names></name><name name-style="western"><surname>Perdereau</surname><given-names>L</given-names></name></person-group> (<year>2011</year>) <source>Aleocharine beetles (<tp:taxon-name><tp:taxon-name-part taxon-name-part-type="order">Coleoptera</tp:taxon-name-part></tp:taxon-name>, <tp:taxon-name><tp:taxon-name-part taxon-name-part-type="family">Staphylinidae</tp:taxon-name-part></tp:taxon-name>) of the province of Newfoundland and Labrador, Canada.</source><publisher-name>Pensoft Series Faunistica 98</publisher-name>, <publisher-loc>Pensoft Publishers, Sofia</publisher-loc>, <size units="page">313 pp</size>.</mixed-citation></ref><ref id="B23"><mixed-citation xmlns:xlink="http://www.w3.org/1999/xlink" xlink:type="simple"><person-group><name name-style="western"><surname>Klimaszewski</surname><given-names>J</given-names></name><name name-style="western"><surname>Webster</surname><given-names>RP</given-names></name><name name-style="western"><surname>Langor</surname><given-names>DW</given-names></name><name name-style="western"><surname>Brunke</surname><given-names>A</given-names></name><name name-style="western"><surname>Davies</surname><given-names>A</given-names></name><name name-style="western"><surname>Bourdon</surname><given-names>C</given-names></name><name name-style="western"><surname>Labrecque</surname><given-names>M</given-names></name><name name-style="western"><surname>Newton</surname><given-names>AF</given-names></name><name name-style="western"><surname>Dorval</surname><given-names>J-A</given-names></name><name name-style="western"><surname>Frank</surname><given-names>JH</given-names></name></person-group> (<year>2018</year>) <source>Aleocharine rove beetles of eastern Canada (<tp:taxon-name><tp:taxon-name-part taxon-name-part-type="order">Coleoptera</tp:taxon-name-part></tp:taxon-name>, <tp:taxon-name><tp:taxon-name-part taxon-name-part-type="family">Staphylinidae</tp:taxon-name-part></tp:taxon-name>, <tp:taxon-name><tp:taxon-name-part taxon-name-part-type="subfamily">Aleocharinae</tp:taxon-name-part></tp:taxon-name>): a glimpse of megadivetsity.</source><publisher-name>Springer</publisher-name>, <publisher-loc>Cham, Switzerland</publisher-loc>, <size units="page">902 pp</size>. <ext-link xlink:type="simple" ext-link-type="doi" xlink:href="10.1007/978-3-319-77344-5">https://doi.org/10.1007/978-3-319-77344-5</ext-link></mixed-citation></ref><ref id="B30"><mixed-citation xmlns:xlink="http://www.w3.org/1999/xlink" xlink:type="simple"><person-group><name name-style="western"><surname>Palm</surname><given-names>T</given-names></name></person-group> (<year>1970</year>) <source>Svensk Insektfauna utgiven av entomologiska föreningen I Stockholm. 9. Skalbaggar. <tp:taxon-name><tp:taxon-name-part taxon-name-part-type="order">Coleoptera</tp:taxon-name-part></tp:taxon-name>. Kotvingar: Fam. <tp:taxon-name><tp:taxon-name-part taxon-name-part-type="family">Staphylinidae</tp:taxon-name-part></tp:taxon-name>, underfam. <tp:taxon-name><tp:taxon-name-part taxon-name-part-type="subfamily">Aleocharinae</tp:taxon-name-part></tp:taxon-name> (<italic><tp:taxon-name><tp:taxon-name-part taxon-name-part-type="genus">Atheta</tp:taxon-name-part></tp:taxon-name></italic>).</source><publisher-name>Entomologiska Föreningen</publisher-name>, <publisher-loc>Stockholm</publisher-loc>, <size units="page">196 pp</size>.</mixed-citation></ref></ref-list></tp:taxon-treatment>
