# Supplementary material for: Species review of the genus Boreophilia Benick from North America (Coleoptera, Staphylinidae, Aleocharinae, Athetini): Systematics, habitat, and distribution
Source: Zookeys. 2019 May 20;848:57–102. doi: 10.3897/zookeys.848.34846 (PMC6536487; doi:10.3897/zookeys.848.34846)
Supplement: XML Treatment for Boreophilia fusca [file zookeys.848.34846-treatment4.xml]

<!DOCTYPE tp:taxon-treatment
  PUBLIC "-//TaxonX//DTD Taxonomic Treatment Publishing DTD v0 20100105//EN" "tax-treatment-NSO.dtd">
<tp:taxon-treatment xmlns:tp="http://www.plazi.org/taxpub"><tp:treatment-meta><kwd-group><label>Taxon classification</label><kwd><named-content xmlns:xlink="http://www.w3.org/1999/xlink" content-type="kingdom">Animalia</named-content></kwd><kwd><named-content xmlns:xlink="http://www.w3.org/1999/xlink" content-type="order">Coleoptera</named-content></kwd><kwd><named-content xmlns:xlink="http://www.w3.org/1999/xlink" content-type="family">Staphylinidae</named-content></kwd></kwd-group><mixed-citation publication-type="journal"><person-group><name><surname>Klimaszewski</surname><given-names>Jan</given-names></name><name><surname>Sikes</surname><given-names>Derek S.</given-names></name><name><surname>Brunke</surname><given-names>Adam</given-names></name><name><surname>Bourdon</surname><given-names>Caroline</given-names></name></person-group><article-title>Species review of the genus <italic><tp:taxon-name><tp:taxon-name-part taxon-name-part-type="genus" reg="Boreophilia">Boreophilia</tp:taxon-name-part></tp:taxon-name></italic> Benick from North America (<tp:taxon-name><tp:taxon-name-part taxon-name-part-type="order">Coleoptera</tp:taxon-name-part></tp:taxon-name>, <tp:taxon-name><tp:taxon-name-part taxon-name-part-type="family">Staphylinidae</tp:taxon-name-part></tp:taxon-name>, <tp:taxon-name><tp:taxon-name-part taxon-name-part-type="subfamily">Aleocharinae</tp:taxon-name-part></tp:taxon-name>, <tp:taxon-name><tp:taxon-name-part taxon-name-part-type="tribe">Athetini</tp:taxon-name-part></tp:taxon-name>): Systematics, habitat, and distribution</article-title><source>Zookeys</source><day>20</day><month>5</month><year>2019</year><volume>848</volume><fpage>57</fpage><lpage>102</lpage><pub-id pub-id-type="doi">10.3897/zookeys.848.34846</pub-id></mixed-citation></tp:treatment-meta><tp:nomenclature><label>3.</label><tp:taxon-name>
                <tp:taxon-name-part taxon-name-part-type="genus" reg="Boreophilia">Boreophilia</tp:taxon-name-part>
                <tp:taxon-name-part taxon-name-part-type="species" reg="fusca">fusca</tp:taxon-name-part>
              </tp:taxon-name><tp:taxon-authority>(CR Sahlberg, 1831)</tp:taxon-authority><xref ref-type="fig" rid="F5">Figs 24–31</xref><tp:nomenclature-citation-list><tp:nomenclature-citation><tp:taxon-name>
                    <tp:taxon-name-part taxon-name-part-type="genus" reg="Aleochara">Aleochara</tp:taxon-name-part>
                    <tp:taxon-name-part taxon-name-part-type="species" reg="fusca">fusca</tp:taxon-name-part>
                  </tp:taxon-name><comment>CR Sahlberg, 1831: 371. <xref ref-type="bibr" rid="B26">Lohse et al. 1990</xref>: 152, <xref ref-type="bibr" rid="B42">Smetana 2004</xref>: 396.</comment></tp:nomenclature-citation></tp:nomenclature-citation-list></tp:nomenclature><tp:treatment-sec sec-type="diagnosis" id="SECID0EWMCI"><title>Diagnosis.</title><p>Body broad, forebody moderately and abdomen slightly more glossy (Fig. <xref ref-type="fig" rid="F5">24</xref>); length 3.4–3.8 mm; head, pronotum and abdomen except for its apex dark brown, elytra dark-reddish brown, appendages light brown, or body entirely dark brown to almost black with tarsi reddish brown; antennomeres VIII-X subquadrate; pronotum shorter than elytra at suture, maximum width of pronotum distinctly less than maximum width of elytra. <bold>Male</bold>. Tubus of median lobe of aedeagus evenly arcuate laterally, apex narrow and slightly pointed in lateral view (Fig. <xref ref-type="fig" rid="F5">25</xref>), bulbus oval, broad basally and narrowed apically in dorsal view, and with two elongate sclerites of internal sac (Fig. <xref ref-type="fig" rid="F5">26</xref>); tergite VIII arcuate apically (Fig. <xref ref-type="fig" rid="F5">27</xref>); sternite VIII elongate, parabolic apically (Fig. <xref ref-type="fig" rid="F5">28</xref>). <bold>Female</bold>. Spermatheca: capsule pitcher-shaped basally with broadly tubular apical projection, moderately long and pointed apico-laterally, stem coiled posteriorly (Fig. <xref ref-type="fig" rid="F5">31</xref>); tergite VIII arcuate apically (Fig. <xref ref-type="fig" rid="F5">29</xref>); sternite VIII rounded apically, antecostal suture slightly sinuate (Fig. <xref ref-type="fig" rid="F5">30</xref>).</p><fig id="F5" position="float" orientation="portrait"><label>Figures 24–31.</label><caption><p><italic><tp:taxon-name><tp:taxon-name-part taxon-name-part-type="genus" reg="Boreophilia">Boreophilia</tp:taxon-name-part><tp:taxon-name-part taxon-name-part-type="species" reg="fusca">fusca</tp:taxon-name-part></tp:taxon-name></italic> (C.R. Sahlberg): <bold>24</bold> habitus <bold>25</bold> median lobe of aedeagus in lateral view <bold>26</bold> median lobe of aedeagus in dorsal view <bold>27</bold> male tergite VIII <bold>28</bold> male sternite VIII <bold>29</bold> female tergite VIII <bold>30</bold> female sternite VIII <bold>31</bold> spermatheca. Scale bars: 1 mm (for habitus); 2 mm (remaining).</p></caption><graphic xmlns:xlink="http://www.w3.org/1999/xlink" xlink:href="zookeys-848-057-g005.jpg" position="float" orientation="portrait" xlink:type="simple" id="oo_302956.jpg"/></fig></tp:treatment-sec><tp:treatment-sec sec-type="distribution" id="SECID0EIPCI"><title>Distribution.</title><p>Holarctic species; recorded from Fennoscandia, Russia (west and east Siberia) and the Far East; Canada: NT; USA: AK.</p></tp:treatment-sec><tp:treatment-sec sec-type="Collection data" id="SECID0ENPCI"><title>Collection data.</title><p>Habitat: tundra. Collecting methods: not recorded in Nearctic region. Collecting period: June and July.</p></tp:treatment-sec><tp:treatment-sec sec-type="material" id="SECID0ESPCI"><title>Additional material examined.</title><p><bold>NEARCTIC: Canada</bold>, NT, Aklavik, 16.VI.1956, EF Cashmann, <tp:taxon-name><tp:taxon-name-part taxon-name-part-type="genus" reg="Boreophilia"/><tp:taxon-name-part taxon-name-part-type="species" reg="fusca">fusca</tp:taxon-name-part></tp:taxon-name> Sahlb. Det. Lohse (<named-content xmlns:xlink="http://www.w3.org/1999/xlink" content-type="dwc:institutional_code" xlink:type="simple">MHNG</named-content>) 1 male; NT, Aklavik, 29.VI.1956, EF Cashmann, <tp:taxon-name><tp:taxon-name-part taxon-name-part-type="genus" reg="Boreophilia"/><tp:taxon-name-part taxon-name-part-type="species" reg="fusca">fusca</tp:taxon-name-part></tp:taxon-name> Sahlb. Det. Lohse (<named-content xmlns:xlink="http://www.w3.org/1999/xlink" content-type="dwc:institutional_code" xlink:type="simple">MHNG</named-content>) 1 female.</p><p><bold>PALEARCTIC: Finland</bold>: Muonio, Renkonen, 2531, <italic><tp:taxon-name><tp:taxon-name-part taxon-name-part-type="genus" reg="Aleochara">A.</tp:taxon-name-part><tp:taxon-name-part taxon-name-part-type="species" reg="fusca">fusca</tp:taxon-name-part></tp:taxon-name></italic> Sahlb., Renkonen det., coll. G Benick (<named-content xmlns:xlink="http://www.w3.org/1999/xlink" content-type="dwc:institutional_code" xlink:type="simple">MHNG</named-content>) 2 females. Country unspecified: Bjerkeng Schn. 21.VI.1912, coll. G Benick (<named-content xmlns:xlink="http://www.w3.org/1999/xlink" content-type="dwc:institutional_code" xlink:type="simple">MHNG</named-content>) 1 male.</p></tp:treatment-sec><tp:treatment-sec sec-type="DNA Barcode data" id="SECID0EPRCI"><title>DNA Barcode data.</title><p>Our data included two sequences of <italic><tp:taxon-name><tp:taxon-name-part taxon-name-part-type="genus" reg="Boreophilia">B.</tp:taxon-name-part><tp:taxon-name-part taxon-name-part-type="species" reg="fusca">fusca</tp:taxon-name-part></tp:taxon-name></italic>, one from Finland and one from Manitoba, Canada, which grouped into BIN <abbrev xmlns:xlink="http://www.w3.org/1999/xlink" xlink:title="Barcode of Life Database" id="ABBRID0EASCI" xlink:type="simple">BOLD</abbrev>: AAG4311. <abbrev xmlns:xlink="http://www.w3.org/1999/xlink" xlink:title="Barcode of Life Database" id="ABBRID0EESCI" xlink:type="simple">BOLD</abbrev> reports these sequences have an average and maximum distance of 0.54% and are 9.68% distant from their nearest neighbor.</p></tp:treatment-sec><ref-list><ref id="B26"><mixed-citation xmlns:xlink="http://www.w3.org/1999/xlink" xlink:type="simple"><person-group><name name-style="western"><surname>Lohse</surname><given-names>GA</given-names></name><name name-style="western"><surname>Klimaszewski</surname><given-names>J</given-names></name><name name-style="western"><surname>Smetana</surname><given-names>A</given-names></name></person-group> (<year>1990</year>) <article-title>Revision of Arctic <tp:taxon-name><tp:taxon-name-part taxon-name-part-type="subfamily">Aleocharinae</tp:taxon-name-part></tp:taxon-name> of North America (<tp:taxon-name><tp:taxon-name-part taxon-name-part-type="order">Coleoptera</tp:taxon-name-part></tp:taxon-name>: <tp:taxon-name><tp:taxon-name-part taxon-name-part-type="family">Staphylinidae</tp:taxon-name-part></tp:taxon-name>).</article-title><source>The Coleopterists Bulletin</source><volume>44</volume>: <fpage>121</fpage>–<lpage>202</lpage>.</mixed-citation></ref><ref id="B42"><mixed-citation xmlns:xlink="http://www.w3.org/1999/xlink" xlink:type="simple"><person-group><name name-style="western"><surname>Smetana</surname><given-names>A</given-names></name></person-group> (<year>2004</year>) Subfamily <tp:taxon-name><tp:taxon-name-part taxon-name-part-type="subfamily">Aleocharinae</tp:taxon-name-part></tp:taxon-name> Fleming, 1921: 353–494. I: Catalogue of Palaearctic <tp:taxon-name><tp:taxon-name-part taxon-name-part-type="order">Coleoptera</tp:taxon-name-part></tp:taxon-name>, Vol. 2. I Löbl. Apollo Books, Stenstrup.</mixed-citation></ref></ref-list></tp:taxon-treatment>
