# Supplementary material for: Species review of the genus Boreophilia Benick from North America (Coleoptera, Staphylinidae, Aleocharinae, Athetini): Systematics, habitat, and distribution
Source: Zookeys. 2019 May 20;848:57–102. doi: 10.3897/zookeys.848.34846 (PMC6536487; doi:10.3897/zookeys.848.34846)
Supplement: XML Treatment for Boreophilia hyperborea [file zookeys.848.34846-treatment5.xml]

<!DOCTYPE tp:taxon-treatment
  PUBLIC "-//TaxonX//DTD Taxonomic Treatment Publishing DTD v0 20100105//EN" "tax-treatment-NSO.dtd">
<tp:taxon-treatment xmlns:tp="http://www.plazi.org/taxpub"><tp:treatment-meta><kwd-group><label>Taxon classification</label><kwd><named-content xmlns:xlink="http://www.w3.org/1999/xlink" content-type="kingdom">Animalia</named-content></kwd><kwd><named-content xmlns:xlink="http://www.w3.org/1999/xlink" content-type="order">Coleoptera</named-content></kwd><kwd><named-content xmlns:xlink="http://www.w3.org/1999/xlink" content-type="family">Staphylinidae</named-content></kwd></kwd-group><mixed-citation publication-type="journal"><person-group><name><surname>Klimaszewski</surname><given-names>Jan</given-names></name><name><surname>Sikes</surname><given-names>Derek S.</given-names></name><name><surname>Brunke</surname><given-names>Adam</given-names></name><name><surname>Bourdon</surname><given-names>Caroline</given-names></name></person-group><article-title>Species review of the genus <italic><tp:taxon-name><tp:taxon-name-part taxon-name-part-type="genus" reg="Boreophilia">Boreophilia</tp:taxon-name-part></tp:taxon-name></italic> Benick from North America (<tp:taxon-name><tp:taxon-name-part taxon-name-part-type="order">Coleoptera</tp:taxon-name-part></tp:taxon-name>, <tp:taxon-name><tp:taxon-name-part taxon-name-part-type="family">Staphylinidae</tp:taxon-name-part></tp:taxon-name>, <tp:taxon-name><tp:taxon-name-part taxon-name-part-type="subfamily">Aleocharinae</tp:taxon-name-part></tp:taxon-name>, <tp:taxon-name><tp:taxon-name-part taxon-name-part-type="tribe">Athetini</tp:taxon-name-part></tp:taxon-name>): Systematics, habitat, and distribution</article-title><source>Zookeys</source><day>20</day><month>5</month><year>2019</year><volume>848</volume><fpage>57</fpage><lpage>102</lpage><pub-id pub-id-type="doi">10.3897/zookeys.848.34846</pub-id></mixed-citation></tp:treatment-meta><tp:nomenclature><label>4.</label><tp:taxon-name>
                <tp:taxon-name-part taxon-name-part-type="genus" reg="Boreophilia">Boreophilia</tp:taxon-name-part>
                <tp:taxon-name-part taxon-name-part-type="species" reg="hyperborea">hyperborea</tp:taxon-name-part>
              </tp:taxon-name><tp:taxon-authority>(Brundin, 1940)</tp:taxon-authority><xref ref-type="fig" rid="F6">Figs 32–42</xref><tp:nomenclature-citation-list><tp:nomenclature-citation><tp:taxon-name>
                    <tp:taxon-name-part taxon-name-part-type="genus" reg="Atheta">Atheta</tp:taxon-name-part>
                    <tp:taxon-name-part taxon-name-part-type="species" reg="hyperborea">hyperborea</tp:taxon-name-part>
                  </tp:taxon-name><comment>Brundin, 1940: 131. <xref ref-type="bibr" rid="B26">Lohse et al. 1990</xref>: 153, <xref ref-type="bibr" rid="B42">Smetana 2004</xref>: 396.</comment></tp:nomenclature-citation></tp:nomenclature-citation-list></tp:nomenclature><tp:treatment-sec sec-type="diagnosis" id="SECID0EKUCI"><title>Diagnosis.</title><p>Body broad, forebody glossy; length 2.8–3.5 mm; black with tarsi reddish brown (Fig. <xref ref-type="fig" rid="F6">32</xref>); antennomeres VIII-X subquadrate; pronotum as long as or slightly shorter than elytra at suture, maximum width of pronotum distinctly less than maximum width of elytra. <bold>Male</bold>. Tubus of median lobe of aedeagus narrow, broadly arcuate in lateral view, apex narrow and rounded (Figs <xref ref-type="fig" rid="F6">33</xref>, <xref ref-type="fig" rid="F6">34</xref>), bulbus large, oval, broad basally and narrowed apically in dorsal view, and with two elongate sclerites (Figs <xref ref-type="fig" rid="F6">35</xref>, <xref ref-type="fig" rid="F6">36</xref>); tergite VIII arcuate apically (Fig. <xref ref-type="fig" rid="F6">37</xref>); sternite VIII elongate, parabolic apically (Fig. <xref ref-type="fig" rid="F6">38</xref>). <bold>Female</bold>. Spermatheca: capsule pitcher-shaped basally with evenly, broadly tubular apical projection, moderately long and rounded apically, stem sinuate, half-looped posteriorly (Figs <xref ref-type="fig" rid="F6">41</xref>, <xref ref-type="fig" rid="F6">42</xref>); tergite VIII broadly rounded apically (Fig. <xref ref-type="fig" rid="F6">39</xref>); sternite VIII rounded apically and truncate medially, antecostal suture straight medially and slightly sinuate laterally (Fig. <xref ref-type="fig" rid="F6">40</xref>).</p><fig id="F6" position="float" orientation="portrait"><label>Figures 32–42.</label><caption><p><italic><tp:taxon-name><tp:taxon-name-part taxon-name-part-type="genus" reg="Boreophilia">Boreophilia</tp:taxon-name-part><tp:taxon-name-part taxon-name-part-type="species" reg="hyperborea">hyperborea</tp:taxon-name-part></tp:taxon-name></italic> (Brundin): <bold>32</bold> habitus <bold>33, 34</bold> median lobe of aedeagus in lateral view <bold>35, 36</bold> median lobe of aedeagus in dorsal view <bold>37</bold> male tergite VIII <bold>38</bold> male sternite VIII <bold>39</bold> female tergite VIII <bold>40</bold> female sternite VIII <bold>41, 42</bold> spermatheca. Scale bars: 1 mm (for habitus); 0.2 mm (remaining).</p></caption><graphic xmlns:xlink="http://www.w3.org/1999/xlink" xlink:href="zookeys-848-057-g006.jpg" position="float" orientation="portrait" xlink:type="simple" id="oo_302957.jpg"/></fig></tp:treatment-sec><tp:treatment-sec sec-type="distribution" id="SECID0EIXCI"><title>Distribution.</title><p>Holarctic species; recorded from Fennoscandia, Greenland, Russia (North European Territory); Canada: NT, NU; USA: AK.</p></tp:treatment-sec><tp:treatment-sec sec-type="Collection data" id="SECID0ENXCI"><title>Collection data.</title><p>Habitat: tundra, under rocks. Collecting methods: hand collected from under rocks. Collecting period: June and July.</p></tp:treatment-sec><tp:treatment-sec sec-type="material" id="SECID0ESXCI"><title>Additional material examined.</title><p><bold>NEARCTIC: Canada</bold>, NT, Barthurst Inl., Hiukitak River, 3.VIII.1966, GE Shewell, <italic><tp:taxon-name><tp:taxon-name-part taxon-name-part-type="genus" reg="Boreophilia">B.</tp:taxon-name-part><tp:taxon-name-part taxon-name-part-type="species" reg="hyperborea">hyperborea</tp:taxon-name-part></tp:taxon-name></italic> Brn., det. GS Lohse (NHNG) 1 male.</p><p><bold>USA</bold>, Alaska, Toolik Field Station, 724 m el., <named-content xmlns:xlink="http://www.w3.org/1999/xlink" content-type="dwc:verbatimCoordinates" xlink:type="simple"><named-content content-type="geo-json" specific-use="{&#34;type&#34;:&#34;Point&#34;,&#34;coordinates&#34;:[-149.597720,68.628600]}" id="NCID0EMYCI" xlink:type="simple">68.6286N, 149.59772W</named-content></named-content>, +/- 36 m, under rocks, 1- 3.VI.2008, D.S. Sikes, UAM100031281 (<named-content xmlns:xlink="http://www.w3.org/1999/xlink" content-type="dwc:institutional_code" xlink:type="simple">UAM</named-content>) 1 male; Anaktuvuk Pass, 665 m el., <named-content xmlns:xlink="http://www.w3.org/1999/xlink" content-type="dwc:verbatimCoordinates" xlink:type="simple"><named-content content-type="geo-json" specific-use="{&#34;type&#34;:&#34;Point&#34;,&#34;coordinates&#34;:[-151.742660,68.140590]}" id="NCID0EZYCI" xlink:type="simple">68.14059N, 151.74266W</named-content></named-content>, +/- 200 m, <italic><tp:taxon-name><tp:taxon-name-part taxon-name-part-type="genus" reg="Salix">Salix</tp:taxon-name-part></tp:taxon-name></italic>, tundra hillside, cobble, pollinator pitfall, 20.V.2016, D. Sikes, K. Daly, UAM100427687 (<named-content xmlns:xlink="http://www.w3.org/1999/xlink" content-type="dwc:institutional_code" xlink:type="simple">UAM</named-content>) 1 female [tentative association].</p><p><bold>PALEARCTIC: Norway</bold>, Vaalaasjö Andr. Strand, coll. G. Benick (NHNG) 1 female; Barviksmyren, W of Smelror, Varangerhalvøya, 22.VII.1998, V. Mahler (UCC) 1 female.</p><p><bold>Greenland</bold>. Sdr. Strømfjord, 1.VII.1979, Brundin det. 1940 (<abbrev xmlns:xlink="http://www.w3.org/1999/xlink" content-type="institution" xlink:title="University of Copenhagen, Copenhagen, Denmark" id="ABBRID0ESZCI" xlink:type="simple">NHMD</abbrev>) 1 female.</p></tp:treatment-sec><tp:treatment-sec sec-type="DNA Barcode data" id="SECID0EXZCI"><title>DNA Barcode data.</title><p>Our data included two sequences of <italic><tp:taxon-name><tp:taxon-name-part taxon-name-part-type="genus" reg="Boreophilia">B.</tp:taxon-name-part><tp:taxon-name-part taxon-name-part-type="species" reg="hyperborea">hyperborea</tp:taxon-name-part></tp:taxon-name></italic>, one from Russia and one from Manitoba, Canada, which grouped into BIN <ext-link xmlns:xlink="http://www.w3.org/1999/xlink" xlink:type="simple" ext-link-type="uri" xlink:href="http://boldsystems.org/index.php/Public_BarcodeCluster?clusteruri=BOLD:AAG4302">BOLD:AAG4302</ext-link>. <abbrev xmlns:xlink="http://www.w3.org/1999/xlink" xlink:title="Barcode of Life Database" id="ABBRID0EN1CI" xlink:type="simple">BOLD</abbrev> reports these sequences have an average and maximum distance of 0.16% and are 6.82% distant from their nearest neighbor.</p></tp:treatment-sec><ref-list><ref id="B26"><mixed-citation xmlns:xlink="http://www.w3.org/1999/xlink" xlink:type="simple"><person-group><name name-style="western"><surname>Lohse</surname><given-names>GA</given-names></name><name name-style="western"><surname>Klimaszewski</surname><given-names>J</given-names></name><name name-style="western"><surname>Smetana</surname><given-names>A</given-names></name></person-group> (<year>1990</year>) <article-title>Revision of Arctic <tp:taxon-name><tp:taxon-name-part taxon-name-part-type="subfamily">Aleocharinae</tp:taxon-name-part></tp:taxon-name> of North America (<tp:taxon-name><tp:taxon-name-part taxon-name-part-type="order">Coleoptera</tp:taxon-name-part></tp:taxon-name>: <tp:taxon-name><tp:taxon-name-part taxon-name-part-type="family">Staphylinidae</tp:taxon-name-part></tp:taxon-name>).</article-title><source>The Coleopterists Bulletin</source><volume>44</volume>: <fpage>121</fpage>–<lpage>202</lpage>.</mixed-citation></ref><ref id="B42"><mixed-citation xmlns:xlink="http://www.w3.org/1999/xlink" xlink:type="simple"><person-group><name name-style="western"><surname>Smetana</surname><given-names>A</given-names></name></person-group> (<year>2004</year>) Subfamily <tp:taxon-name><tp:taxon-name-part taxon-name-part-type="subfamily">Aleocharinae</tp:taxon-name-part></tp:taxon-name> Fleming, 1921: 353–494. I: Catalogue of Palaearctic <tp:taxon-name><tp:taxon-name-part taxon-name-part-type="order">Coleoptera</tp:taxon-name-part></tp:taxon-name>, Vol. 2. I Löbl. Apollo Books, Stenstrup.</mixed-citation></ref></ref-list></tp:taxon-treatment>
