# Supplementary material for: Species review of the genus Boreophilia Benick from North America (Coleoptera, Staphylinidae, Aleocharinae, Athetini): Systematics, habitat, and distribution
Source: Zookeys. 2019 May 20;848:57–102. doi: 10.3897/zookeys.848.34846 (PMC6536487; doi:10.3897/zookeys.848.34846)
Supplement: XML Treatment for Boreophilia nearctica [file zookeys.848.34846-treatment6.xml]

<!DOCTYPE tp:taxon-treatment
  PUBLIC "-//TaxonX//DTD Taxonomic Treatment Publishing DTD v0 20100105//EN" "tax-treatment-NSO.dtd">
<tp:taxon-treatment xmlns:tp="http://www.plazi.org/taxpub"><tp:treatment-meta><kwd-group><label>Taxon classification</label><kwd><named-content xmlns:xlink="http://www.w3.org/1999/xlink" content-type="kingdom">Animalia</named-content></kwd><kwd><named-content xmlns:xlink="http://www.w3.org/1999/xlink" content-type="order">Coleoptera</named-content></kwd><kwd><named-content xmlns:xlink="http://www.w3.org/1999/xlink" content-type="family">Staphylinidae</named-content></kwd></kwd-group><mixed-citation publication-type="journal"><person-group><name><surname>Klimaszewski</surname><given-names>Jan</given-names></name><name><surname>Sikes</surname><given-names>Derek S.</given-names></name><name><surname>Brunke</surname><given-names>Adam</given-names></name><name><surname>Bourdon</surname><given-names>Caroline</given-names></name></person-group><article-title>Species review of the genus <italic><tp:taxon-name><tp:taxon-name-part taxon-name-part-type="genus" reg="Boreophilia">Boreophilia</tp:taxon-name-part></tp:taxon-name></italic> Benick from North America (<tp:taxon-name><tp:taxon-name-part taxon-name-part-type="order">Coleoptera</tp:taxon-name-part></tp:taxon-name>, <tp:taxon-name><tp:taxon-name-part taxon-name-part-type="family">Staphylinidae</tp:taxon-name-part></tp:taxon-name>, <tp:taxon-name><tp:taxon-name-part taxon-name-part-type="subfamily">Aleocharinae</tp:taxon-name-part></tp:taxon-name>, <tp:taxon-name><tp:taxon-name-part taxon-name-part-type="tribe">Athetini</tp:taxon-name-part></tp:taxon-name>): Systematics, habitat, and distribution</article-title><source>Zookeys</source><day>20</day><month>5</month><year>2019</year><volume>848</volume><fpage>57</fpage><lpage>102</lpage><pub-id pub-id-type="doi">10.3897/zookeys.848.34846</pub-id></mixed-citation></tp:treatment-meta><tp:nomenclature><label>5.</label><tp:taxon-name>
                <tp:taxon-name-part taxon-name-part-type="genus" reg="Boreophilia">Boreophilia</tp:taxon-name-part>
                <tp:taxon-name-part taxon-name-part-type="species" reg="nearctica">nearctica</tp:taxon-name-part>
              </tp:taxon-name><tp:taxon-authority>Lohse, 1990</tp:taxon-authority><xref ref-type="fig" rid="F7">Figs 43–52</xref><tp:nomenclature-citation-list><tp:nomenclature-citation><tp:taxon-name>
                    <tp:taxon-name-part taxon-name-part-type="genus" reg="Boreophilia">Boreophilia</tp:taxon-name-part>
                    <tp:taxon-name-part taxon-name-part-type="species" reg="nearctica">nearctica</tp:taxon-name-part>
                  </tp:taxon-name><comment>Lohse, in <xref ref-type="bibr" rid="B26">Lohse et al. 1990</xref>: 153. <xref ref-type="bibr" rid="B21">Klimaszewski et al. 2011</xref>: 185, <xref ref-type="bibr" rid="B23">2018</xref>: 567. <bold>Paratype.</bold> AK, mi 1252 Alaska Hwy., 7.VII.1968, <tp:taxon-name><tp:taxon-name-part taxon-name-part-type="genus" reg="Boreophilia"/><tp:taxon-name-part taxon-name-part-type="species" reg="nearctica">nearctica</tp:taxon-name-part></tp:taxon-name> nov. sp. Lohse, Paratype, Campbell and Smetana (NHNG) 1 male.</comment></tp:nomenclature-citation></tp:nomenclature-citation-list></tp:nomenclature><tp:treatment-sec sec-type="diagnosis" id="SECID0EC4CI"><title>Diagnosis.</title><p>Body moderately broad, forebody moderately glossy, abdomen slightly more so (Fig. <xref ref-type="fig" rid="F7">43</xref>); length 3.0–3.5 mm; head, pronotum and abdomen except for its apex dark brown, elytra reddish brown, appendages light brown, or body dark brown to almost black with elytra partially dark reddish brown and tarsi reddish brown; antennomeres VIII-X subquadrate to slightly elongate; pronotum ca. as long as elytra at suture, maximum width of pronotum distinctly less than maximum width of elytra. <bold>Male</bold>. Tubus of median lobe of aedeagus almost straight ventrally, apex narrow and pointed, slightly produced ventrally in lateral view (Figs <xref ref-type="fig" rid="F7">44</xref>, <xref ref-type="fig" rid="F7">45</xref>), bulbus broadly oval in dorsal view and with two elongate sclerites of internal sac (Fig. <xref ref-type="fig" rid="F7">46</xref>); tergite VIII arcuate apically, slightly pointed medially (Fig. <xref ref-type="fig" rid="F7">47</xref>); sternite VIII elongate, parabolic apically (Fig. <xref ref-type="fig" rid="F7">48</xref>). <bold>Female</bold>. Spermatheca: capsule pitcher-shaped basally with broadly tubular apical projection, moderately long and rounded apically, stem sinuate and without posterior loop (Figs <xref ref-type="fig" rid="F7">51</xref>, <xref ref-type="fig" rid="F7">52</xref>); tergite VIII arcuate apically (Fig. <xref ref-type="fig" rid="F7">49</xref>); sternite VIII truncate apically and slightly emarginate medially, antecostal nearly straight medially and slightly sinuate laterally (Fig. <xref ref-type="fig" rid="F7">50</xref>).</p><fig id="F7" position="float" orientation="portrait"><label>Figures 43–52.</label><caption><p><italic><tp:taxon-name><tp:taxon-name-part taxon-name-part-type="genus" reg="Boreophilia">Boreophilia</tp:taxon-name-part><tp:taxon-name-part taxon-name-part-type="species" reg="nearctica">nearctica</tp:taxon-name-part></tp:taxon-name></italic> Lohse: <bold>43</bold> habitus <bold>44, 45</bold> median lobe of aedeagus in lateral view <bold>46</bold> median lobe of aedeagus in dorsal view <bold>47</bold> male tergite VIII <bold>48</bold> male sternite VIII <bold>49</bold> female tergite VIII <bold>50</bold> female sternite VIII <bold>51, 52</bold> spermatheca. Scale bars: 1 mm (for habitus); 0.2 mm (remaining).</p></caption><graphic xmlns:xlink="http://www.w3.org/1999/xlink" xlink:href="zookeys-848-057-g007.jpg" position="float" orientation="portrait" xlink:type="simple" id="oo_302958.jpg"/></fig></tp:treatment-sec><tp:treatment-sec sec-type="distribution" id="SECID0E36CI"><title>Distribution.</title><p>Nearctic species; recorded from Canada: AB [<bold>new record</bold>], LB, MB, QC, YT, NF; USA: AK.</p></tp:treatment-sec><tp:treatment-sec sec-type="Collection data" id="SECID0EEADI"><title>Collection data.</title><p>Habitat [new data]: black spruce forest; alpine meadow. Collecting methods: hanging Malaise trap, pitfall traps, hand collecting under rocks and litter. Collecting period: July to September.</p></tp:treatment-sec><tp:treatment-sec sec-type="material" id="SECID0EJADI"><title>Additional material examined.</title><p><bold>Canada</bold>, Alberta, Plateau Mountain, <named-content xmlns:xlink="http://www.w3.org/1999/xlink" content-type="dwc:verbatimCoordinates" xlink:type="simple"><named-content content-type="geo-json" specific-use="{&#34;type&#34;:&#34;Point&#34;,&#34;coordinates&#34;:[-114.555000,50.226000]}" id="NCID0EUADI" xlink:type="simple">50.226 -114.555</named-content></named-content>, alpine meadow, under rocks and litter, 5.VII.2002, G Pohl and D Langor, 2 males, 1 female (CCDB-28541-D04, CCDB-28541-D05, CCDB-28541-D06) (<named-content xmlns:xlink="http://www.w3.org/1999/xlink" content-type="dwc:institutional_code" xlink:type="simple">NFRC</named-content>); Newfoundland, Burnt Cape, site 10, 21U 0586332E, 5711616N, <named-content xmlns:xlink="http://www.w3.org/1999/xlink" content-type="dwc:verbatimCoordinates" xlink:type="simple"><named-content content-type="geo-json" specific-use="{&#34;type&#34;:&#34;Point&#34;,&#34;coordinates&#34;:[-5.754890,51.549020]}" id="NCID0EBBDI" xlink:type="simple">51.54902N, 5.75489W</named-content></named-content>, 24.VII.2003–7.VIII.2003 (<abbrev xmlns:xlink="http://www.w3.org/1999/xlink" content-type="institution" xlink:title="Natural Resources Canada, Canadian Forest Service, Laurentian Forestry Centre, Insectarium R Martineau, Quebec City, Quebec, Canada" id="ABBRID0EGBDI" xlink:type="simple">LFC</abbrev>) 1 male; Burnt Cape, <named-content xmlns:xlink="http://www.w3.org/1999/xlink" content-type="dwc:verbatimCoordinates" xlink:type="simple"><named-content content-type="geo-json" specific-use="{&#34;type&#34;:&#34;Point&#34;,&#34;coordinates&#34;:[-51.549000,55.755000]}" id="NCID0EOBDI" xlink:type="simple">55.755W, 51.549W</named-content></named-content>, Coastal meadow, pitfall trap, 10–24.VII.2003, AM Hynes, Site 1–10 (<abbrev xmlns:xlink="http://www.w3.org/1999/xlink" content-type="institution" xlink:title="Natural Resources Canada, Canadian Forest Service, Laurentian Forestry Centre, Insectarium R Martineau, Quebec City, Quebec, Canada" id="ABBRID0ETBDI" xlink:type="simple">LFC</abbrev>) 1 male; Yukon Territory, North Fork Pass, Ogilvie Mts.,3500’, 17.VI.1962, RE Leech, paratype <named-content xmlns:xlink="http://www.w3.org/1999/xlink" content-type="dwc:institutional_code" xlink:type="simple">CNC</named-content> No. 20308 (<named-content xmlns:xlink="http://www.w3.org/1999/xlink" content-type="dwc:institutional_code" xlink:type="simple">CNC</named-content>) 1 male; North Fork Pass, Ogilvie Mts., 4100’, 20.VI.1962, PJ Skitsko (<named-content xmlns:xlink="http://www.w3.org/1999/xlink" content-type="dwc:institutional_code" xlink:type="simple">CNC</named-content>) 1 female; Quebec, Bonne Esperance, 14.VII.1929, WJ Brown, <italic><tp:taxon-name><tp:taxon-name-part taxon-name-part-type="genus" reg="Boreophilia"/><tp:taxon-name-part taxon-name-part-type="species" reg="nearctica">nearctica</tp:taxon-name-part></tp:taxon-name></italic> nov. sp. Lohse, Paratype (NHNG) 1 female.</p><p><bold>USA</bold>, Alaska: Naknek, <named-content xmlns:xlink="http://www.w3.org/1999/xlink" content-type="dwc:verbatimCoordinates" xlink:type="simple"><named-content content-type="geo-json" specific-use="{&#34;type&#34;:&#34;Point&#34;,&#34;coordinates&#34;:[-157.063600,58.739730]}" id="NCID0EYCDI" xlink:type="simple">58.73973N, 157.0636W</named-content></named-content>, creek side/ocean beach confluence, under boards and drift wood, hand collected, 10.VI.2007, DS Sikes, UAM100012316 (<named-content xmlns:xlink="http://www.w3.org/1999/xlink" content-type="dwc:institutional_code" xlink:type="simple">UAM</named-content>) 1 male; AK, Selawik NWR, 8 m el., <named-content xmlns:xlink="http://www.w3.org/1999/xlink" content-type="dwc:verbatimCoordinates" xlink:type="simple"><named-content content-type="geo-json" specific-use="{&#34;type&#34;:&#34;Point&#34;,&#34;coordinates&#34;:[-158.998340,66.561370]}" id="NCID0EFDDI" xlink:type="simple">66.56137N, 158.99834W</named-content></named-content>, +/- 304 m, <italic><tp:taxon-name><tp:taxon-name-part taxon-name-part-type="genus" reg="Spirea">Spirea</tp:taxon-name-part></tp:taxon-name></italic>, dwarf birch, 23–24.VI.2010, DS Sikes, UAM100283949 (<named-content xmlns:xlink="http://www.w3.org/1999/xlink" content-type="dwc:institutional_code" xlink:type="simple">UAM</named-content>) 1 male; AK, Fairbanks, Bonanza Crk., 237 m el., <named-content xmlns:xlink="http://www.w3.org/1999/xlink" content-type="dwc:verbatimCoordinates" xlink:type="simple"><named-content content-type="geo-json" specific-use="{&#34;type&#34;:&#34;Point&#34;,&#34;coordinates&#34;:[-148.384160,64.719220]}" id="NCID0EZDDI" xlink:type="simple">64.71922N, 148.38416W</named-content></named-content>, +/- 10 m, birch, spruce, hanging Malaise trap, 6–13.V.2016, J Hagelin, UAM100407183 (<named-content xmlns:xlink="http://www.w3.org/1999/xlink" content-type="dwc:institutional_code" xlink:type="simple">UAM</named-content>) 1 male; AK, Kenai Mts., Tern Lake Campground, 700’, 18.Vi.1978, Smetana and Becker (NHNG) 1 male.</p></tp:treatment-sec><tp:treatment-sec sec-type="comments" id="SECID0EDEDI"><title>Comments.</title><p>The southernmost record of this species in the Rockies of southern Alberta suggests that <italic><tp:taxon-name><tp:taxon-name-part taxon-name-part-type="genus" reg="Boreophilia">B.</tp:taxon-name-part><tp:taxon-name-part taxon-name-part-type="species" reg="nearctica">nearctica</tp:taxon-name-part></tp:taxon-name></italic> probably occurs continuously along the western cordilleras, at successively higher elevation sites with decreasing latitude.</p></tp:treatment-sec><tp:treatment-sec sec-type="DNA Barcode data" id="SECID0EUEDI"><title>DNA Barcode data.</title><p>Our data included five sequences of specimens identified as <italic><tp:taxon-name><tp:taxon-name-part taxon-name-part-type="genus" reg="Boreophilia">B.</tp:taxon-name-part><tp:taxon-name-part taxon-name-part-type="species" reg="nearctica">nearctica</tp:taxon-name-part></tp:taxon-name></italic>, two from Alaska and three from Alberta, Canada, which grouped with two sequences identified as <italic><tp:taxon-name><tp:taxon-name-part taxon-name-part-type="genus" reg="Boreophilia">Boreophilia</tp:taxon-name-part></tp:taxon-name></italic> sp. into BIN <ext-link xmlns:xlink="http://www.w3.org/1999/xlink" xlink:type="simple" ext-link-type="uri" xlink:href="http://boldsystems.org/index.php/Public_BarcodeCluster?clusteruri=BOLD:ACU9385">BOLD:ACU9385</ext-link>. Our calculations indicate that the five sequences identified to species have an average distance of 0.14%, a maximum distance of 0.33% and are 6.37% distant from their nearest neighbor.</p></tp:treatment-sec><ref-list><ref id="B26"><mixed-citation xmlns:xlink="http://www.w3.org/1999/xlink" xlink:type="simple"><person-group><name name-style="western"><surname>Lohse</surname><given-names>GA</given-names></name><name name-style="western"><surname>Klimaszewski</surname><given-names>J</given-names></name><name name-style="western"><surname>Smetana</surname><given-names>A</given-names></name></person-group> (<year>1990</year>) <article-title>Revision of Arctic <tp:taxon-name><tp:taxon-name-part taxon-name-part-type="subfamily">Aleocharinae</tp:taxon-name-part></tp:taxon-name> of North America (<tp:taxon-name><tp:taxon-name-part taxon-name-part-type="order">Coleoptera</tp:taxon-name-part></tp:taxon-name>: <tp:taxon-name><tp:taxon-name-part taxon-name-part-type="family">Staphylinidae</tp:taxon-name-part></tp:taxon-name>).</article-title><source>The Coleopterists Bulletin</source><volume>44</volume>: <fpage>121</fpage>–<lpage>202</lpage>.</mixed-citation></ref><ref id="B21"><mixed-citation xmlns:xlink="http://www.w3.org/1999/xlink" xlink:type="simple"><person-group><name name-style="western"><surname>Klimaszewski</surname><given-names>J</given-names></name><name name-style="western"><surname>Langor</surname><given-names>D</given-names></name><name name-style="western"><surname>Pelletier</surname><given-names>G</given-names></name><name name-style="western"><surname>Bourdon</surname><given-names>C</given-names></name><name name-style="western"><surname>Perdereau</surname><given-names>L</given-names></name></person-group> (<year>2011</year>) <source>Aleocharine beetles (<tp:taxon-name><tp:taxon-name-part taxon-name-part-type="order">Coleoptera</tp:taxon-name-part></tp:taxon-name>, <tp:taxon-name><tp:taxon-name-part taxon-name-part-type="family">Staphylinidae</tp:taxon-name-part></tp:taxon-name>) of the province of Newfoundland and Labrador, Canada.</source><publisher-name>Pensoft Series Faunistica 98</publisher-name>, <publisher-loc>Pensoft Publishers, Sofia</publisher-loc>, <size units="page">313 pp</size>.</mixed-citation></ref><ref id="B23"><mixed-citation xmlns:xlink="http://www.w3.org/1999/xlink" xlink:type="simple"><person-group><name name-style="western"><surname>Klimaszewski</surname><given-names>J</given-names></name><name name-style="western"><surname>Webster</surname><given-names>RP</given-names></name><name name-style="western"><surname>Langor</surname><given-names>DW</given-names></name><name name-style="western"><surname>Brunke</surname><given-names>A</given-names></name><name name-style="western"><surname>Davies</surname><given-names>A</given-names></name><name name-style="western"><surname>Bourdon</surname><given-names>C</given-names></name><name name-style="western"><surname>Labrecque</surname><given-names>M</given-names></name><name name-style="western"><surname>Newton</surname><given-names>AF</given-names></name><name name-style="western"><surname>Dorval</surname><given-names>J-A</given-names></name><name name-style="western"><surname>Frank</surname><given-names>JH</given-names></name></person-group> (<year>2018</year>) <source>Aleocharine rove beetles of eastern Canada (<tp:taxon-name><tp:taxon-name-part taxon-name-part-type="order">Coleoptera</tp:taxon-name-part></tp:taxon-name>, <tp:taxon-name><tp:taxon-name-part taxon-name-part-type="family">Staphylinidae</tp:taxon-name-part></tp:taxon-name>, <tp:taxon-name><tp:taxon-name-part taxon-name-part-type="subfamily">Aleocharinae</tp:taxon-name-part></tp:taxon-name>): a glimpse of megadivetsity.</source><publisher-name>Springer</publisher-name>, <publisher-loc>Cham, Switzerland</publisher-loc>, <size units="page">902 pp</size>. <ext-link xlink:type="simple" ext-link-type="doi" xlink:href="10.1007/978-3-319-77344-5">https://doi.org/10.1007/978-3-319-77344-5</ext-link></mixed-citation></ref></ref-list></tp:taxon-treatment>
