# Supplementary material for: Species review of the genus Boreophilia Benick from North America (Coleoptera, Staphylinidae, Aleocharinae, Athetini): Systematics, habitat, and distribution
Source: Zookeys. 2019 May 20;848:57–102. doi: 10.3897/zookeys.848.34846 (PMC6536487; doi:10.3897/zookeys.848.34846)
Supplement: XML Treatment for Boreophilia ovalis [file zookeys.848.34846-treatment7.xml]

<!DOCTYPE tp:taxon-treatment
  PUBLIC "-//TaxonX//DTD Taxonomic Treatment Publishing DTD v0 20100105//EN" "tax-treatment-NSO.dtd">
<tp:taxon-treatment xmlns:tp="http://www.plazi.org/taxpub"><tp:treatment-meta><kwd-group><label>Taxon classification</label><kwd><named-content xmlns:xlink="http://www.w3.org/1999/xlink" content-type="kingdom">Animalia</named-content></kwd><kwd><named-content xmlns:xlink="http://www.w3.org/1999/xlink" content-type="order">Coleoptera</named-content></kwd><kwd><named-content xmlns:xlink="http://www.w3.org/1999/xlink" content-type="family">Staphylinidae</named-content></kwd></kwd-group><mixed-citation publication-type="journal"><person-group><name><surname>Klimaszewski</surname><given-names>Jan</given-names></name><name><surname>Sikes</surname><given-names>Derek S.</given-names></name><name><surname>Brunke</surname><given-names>Adam</given-names></name><name><surname>Bourdon</surname><given-names>Caroline</given-names></name></person-group><article-title>Species review of the genus <italic><tp:taxon-name><tp:taxon-name-part taxon-name-part-type="genus" reg="Boreophilia">Boreophilia</tp:taxon-name-part></tp:taxon-name></italic> Benick from North America (<tp:taxon-name><tp:taxon-name-part taxon-name-part-type="order">Coleoptera</tp:taxon-name-part></tp:taxon-name>, <tp:taxon-name><tp:taxon-name-part taxon-name-part-type="family">Staphylinidae</tp:taxon-name-part></tp:taxon-name>, <tp:taxon-name><tp:taxon-name-part taxon-name-part-type="subfamily">Aleocharinae</tp:taxon-name-part></tp:taxon-name>, <tp:taxon-name><tp:taxon-name-part taxon-name-part-type="tribe">Athetini</tp:taxon-name-part></tp:taxon-name>): Systematics, habitat, and distribution</article-title><source>Zookeys</source><day>20</day><month>5</month><year>2019</year><volume>848</volume><fpage>57</fpage><lpage>102</lpage><pub-id pub-id-type="doi">10.3897/zookeys.848.34846</pub-id></mixed-citation></tp:treatment-meta><tp:nomenclature><label>6.</label><tp:taxon-name>
                <tp:taxon-name-part taxon-name-part-type="genus" reg="Boreophilia">Boreophilia</tp:taxon-name-part>
                <tp:taxon-name-part taxon-name-part-type="species" reg="ovalis">ovalis</tp:taxon-name-part>
              </tp:taxon-name><tp:taxon-authority>Klimaszewski &amp; Langor, 2011</tp:taxon-authority><xref ref-type="fig" rid="F8">Figs 53–56</xref><tp:nomenclature-citation-list><tp:nomenclature-citation><tp:taxon-name>
                    <tp:taxon-name-part taxon-name-part-type="genus" reg="Boreophilia">Boreophilia</tp:taxon-name-part>
                    <tp:taxon-name-part taxon-name-part-type="species" reg="ovalis">ovalis</tp:taxon-name-part>
                  </tp:taxon-name><comment>Klimaszewski &amp; Langor, in <xref ref-type="bibr" rid="B21">Klimaszewski et al. 2011</xref>: 186. <xref ref-type="bibr" rid="B23">Klimaszewski et al. 2018</xref>: 568.</comment></tp:nomenclature-citation></tp:nomenclature-citation-list></tp:nomenclature><tp:treatment-sec sec-type="diagnosis" id="SECID0ESHDI"><title>Diagnosis.</title><p>Body very broad, forebody moderately and abdomen strongly glossy (Fig. <xref ref-type="fig" rid="F8">53</xref>); length 3.0–3.5 mm; head, pronotum and abdomen except for its apex dark brown, elytra dark-reddish brown medially, appendages brown, or entire body dark brown to almost black and tarsi reddish brown; antennomeres VIII-X elongate; pronotum ca. as long as elytra at suture, maximum width of pronotum slightly less that the maximum width of elytra. <bold>Male</bold>. Unknown. <bold>Female</bold>. Spermatheca: capsule pitcher-shaped basally with broadly tubular and slightly pointed apical part, stem short, strongly sinuate and looped posteriorly (Fig. <xref ref-type="fig" rid="F8">56</xref>); tergite VIII arcuate apically (Fig. <xref ref-type="fig" rid="F8">54</xref>); sternite VIII rounded apically, antecostal suture strongly sinuate medially (Fig. <xref ref-type="fig" rid="F8">55</xref>). Females of this species may be confused with those of <italic><tp:taxon-name><tp:taxon-name-part taxon-name-part-type="genus" reg="Boreophilia">B.</tp:taxon-name-part><tp:taxon-name-part taxon-name-part-type="species" reg="fusca">fusca</tp:taxon-name-part></tp:taxon-name></italic>, from which they differ by distinctly elongate antennomeres VIII-X, more deeply medially sinuate antecostal suture of sternite VIII, and spermathecal capsule more evenly elongate and apex less pointed laterad.</p><fig id="F8" position="float" orientation="portrait"><label>Figures 53–56.</label><caption><p><italic><tp:taxon-name><tp:taxon-name-part taxon-name-part-type="genus" reg="Boreophilia">Boreophilia</tp:taxon-name-part><tp:taxon-name-part taxon-name-part-type="species" reg="ovalis">ovalis</tp:taxon-name-part></tp:taxon-name></italic> Klimaszewski and Langor: <bold>53</bold> habitus <bold>54</bold> female tergite VIII <bold>55</bold> female sternite VIII <bold>56</bold> spermatheca. Scale bars: 1 mm (for habitus); 0.2 mm (remaining).</p></caption><graphic xmlns:xlink="http://www.w3.org/1999/xlink" xlink:href="zookeys-848-057-g008.jpg" position="float" orientation="portrait" xlink:type="simple" id="oo_302959.jpg"/></fig></tp:treatment-sec><tp:treatment-sec sec-type="distribution" id="SECID0EXJDI"><title>Distribution.</title><p>Nearctic species, recorded only from Canada: NF.</p></tp:treatment-sec><tp:treatment-sec sec-type="Collection data" id="SECID0E3JDI"><title>Collection data.</title><p>Habitat: unspecified forest. Collecting methods: one female was captured in Malaise trap. Collecting period: June to September.</p></tp:treatment-sec><tp:treatment-sec sec-type="DNA Barcode data" id="SECID0EBKDI"><title>DNA Barcode data</title><p>. Two specimens of this species, one being a paratype, were submitted for DNA barcoding but failed to generate DNA sequences (process IDs on <abbrev xmlns:xlink="http://www.w3.org/1999/xlink" xlink:title="Barcode of Life Database" id="ABBRID0EHKDI" xlink:type="simple">BOLD</abbrev>: LFCAB222-15, NGSFT931-15).</p></tp:treatment-sec><ref-list><ref id="B21"><mixed-citation xmlns:xlink="http://www.w3.org/1999/xlink" xlink:type="simple"><person-group><name name-style="western"><surname>Klimaszewski</surname><given-names>J</given-names></name><name name-style="western"><surname>Langor</surname><given-names>D</given-names></name><name name-style="western"><surname>Pelletier</surname><given-names>G</given-names></name><name name-style="western"><surname>Bourdon</surname><given-names>C</given-names></name><name name-style="western"><surname>Perdereau</surname><given-names>L</given-names></name></person-group> (<year>2011</year>) <source>Aleocharine beetles (<tp:taxon-name><tp:taxon-name-part taxon-name-part-type="order">Coleoptera</tp:taxon-name-part></tp:taxon-name>, <tp:taxon-name><tp:taxon-name-part taxon-name-part-type="family">Staphylinidae</tp:taxon-name-part></tp:taxon-name>) of the province of Newfoundland and Labrador, Canada.</source><publisher-name>Pensoft Series Faunistica 98</publisher-name>, <publisher-loc>Pensoft Publishers, Sofia</publisher-loc>, <size units="page">313 pp</size>.</mixed-citation></ref><ref id="B23"><mixed-citation xmlns:xlink="http://www.w3.org/1999/xlink" xlink:type="simple"><person-group><name name-style="western"><surname>Klimaszewski</surname><given-names>J</given-names></name><name name-style="western"><surname>Webster</surname><given-names>RP</given-names></name><name name-style="western"><surname>Langor</surname><given-names>DW</given-names></name><name name-style="western"><surname>Brunke</surname><given-names>A</given-names></name><name name-style="western"><surname>Davies</surname><given-names>A</given-names></name><name name-style="western"><surname>Bourdon</surname><given-names>C</given-names></name><name name-style="western"><surname>Labrecque</surname><given-names>M</given-names></name><name name-style="western"><surname>Newton</surname><given-names>AF</given-names></name><name name-style="western"><surname>Dorval</surname><given-names>J-A</given-names></name><name name-style="western"><surname>Frank</surname><given-names>JH</given-names></name></person-group> (<year>2018</year>) <source>Aleocharine rove beetles of eastern Canada (<tp:taxon-name><tp:taxon-name-part taxon-name-part-type="order">Coleoptera</tp:taxon-name-part></tp:taxon-name>, <tp:taxon-name><tp:taxon-name-part taxon-name-part-type="family">Staphylinidae</tp:taxon-name-part></tp:taxon-name>, <tp:taxon-name><tp:taxon-name-part taxon-name-part-type="subfamily">Aleocharinae</tp:taxon-name-part></tp:taxon-name>): a glimpse of megadivetsity.</source><publisher-name>Springer</publisher-name>, <publisher-loc>Cham, Switzerland</publisher-loc>, <size units="page">902 pp</size>. <ext-link xlink:type="simple" ext-link-type="doi" xlink:href="10.1007/978-3-319-77344-5">https://doi.org/10.1007/978-3-319-77344-5</ext-link></mixed-citation></ref></ref-list></tp:taxon-treatment>
