# Supplementary material for: Species review of the genus Boreophilia Benick from North America (Coleoptera, Staphylinidae, Aleocharinae, Athetini): Systematics, habitat, and distribution
Source: Zookeys. 2019 May 20;848:57–102. doi: 10.3897/zookeys.848.34846 (PMC6536487; doi:10.3897/zookeys.848.34846)
Supplement: XML Treatment for Boreophilia nomensis [file zookeys.848.34846-treatment8.xml]

<!DOCTYPE tp:taxon-treatment
  PUBLIC "-//TaxonX//DTD Taxonomic Treatment Publishing DTD v0 20100105//EN" "tax-treatment-NSO.dtd">
<tp:taxon-treatment xmlns:tp="http://www.plazi.org/taxpub"><tp:treatment-meta><kwd-group><label>Taxon classification</label><kwd><named-content xmlns:xlink="http://www.w3.org/1999/xlink" content-type="kingdom">Animalia</named-content></kwd><kwd><named-content xmlns:xlink="http://www.w3.org/1999/xlink" content-type="order">Coleoptera</named-content></kwd><kwd><named-content xmlns:xlink="http://www.w3.org/1999/xlink" content-type="family">Staphylinidae</named-content></kwd></kwd-group><mixed-citation publication-type="journal"><person-group><name><surname>Klimaszewski</surname><given-names>Jan</given-names></name><name><surname>Sikes</surname><given-names>Derek S.</given-names></name><name><surname>Brunke</surname><given-names>Adam</given-names></name><name><surname>Bourdon</surname><given-names>Caroline</given-names></name></person-group><article-title>Species review of the genus <italic><tp:taxon-name><tp:taxon-name-part taxon-name-part-type="genus" reg="Boreophilia">Boreophilia</tp:taxon-name-part></tp:taxon-name></italic> Benick from North America (<tp:taxon-name><tp:taxon-name-part taxon-name-part-type="order">Coleoptera</tp:taxon-name-part></tp:taxon-name>, <tp:taxon-name><tp:taxon-name-part taxon-name-part-type="family">Staphylinidae</tp:taxon-name-part></tp:taxon-name>, <tp:taxon-name><tp:taxon-name-part taxon-name-part-type="subfamily">Aleocharinae</tp:taxon-name-part></tp:taxon-name>, <tp:taxon-name><tp:taxon-name-part taxon-name-part-type="tribe">Athetini</tp:taxon-name-part></tp:taxon-name>): Systematics, habitat, and distribution</article-title><source>Zookeys</source><day>20</day><month>5</month><year>2019</year><volume>848</volume><fpage>57</fpage><lpage>102</lpage><pub-id pub-id-type="doi">10.3897/zookeys.848.34846</pub-id></mixed-citation></tp:treatment-meta><tp:nomenclature><label>7.</label><tp:taxon-name>
                <tp:taxon-name-part taxon-name-part-type="genus" reg="Boreophilia">Boreophilia</tp:taxon-name-part>
                <tp:taxon-name-part taxon-name-part-type="species" reg="nomensis">nomensis</tp:taxon-name-part>
              </tp:taxon-name><tp:taxon-authority>(Casey, 1910)</tp:taxon-authority><xref ref-type="fig" rid="F9">Figs 57–62</xref><tp:nomenclature-citation-list><tp:nomenclature-citation><tp:taxon-name>
                    <tp:taxon-name-part taxon-name-part-type="genus" reg="Dinaraea">Dinaraea</tp:taxon-name-part>
                    <tp:taxon-name-part taxon-name-part-type="species" reg="nomensis">nomensis</tp:taxon-name-part>
                  </tp:taxon-name><comment>Casey, 1910: 96. As <tp:taxon-name><tp:taxon-name-part taxon-name-part-type="genus" reg="Boreophilia">Boreophilia</tp:taxon-name-part></tp:taxon-name>: <xref ref-type="bibr" rid="B26">Lohse et al. 1990</xref>: 160; Gusarov 2003: 81. <bold>Lectotype</bold> (male): USA, Alaska, Nome (<named-content xmlns:xlink="http://www.w3.org/1999/xlink" content-type="dwc:institutional_code" xlink:type="simple">USNM</named-content>). Designated by Gusarov 2003: 81.</comment></tp:nomenclature-citation><tp:nomenclature-citation><tp:taxon-name>
                    <tp:taxon-name-part taxon-name-part-type="genus" reg="Boreophilia">Boreophilia</tp:taxon-name-part>
                    <tp:taxon-name-part taxon-name-part-type="species" reg="caseyiana">caseyiana</tp:taxon-name-part>
                  </tp:taxon-name><comment>Lohse 1990, in <xref ref-type="bibr" rid="B26">Lohse et al. 1990</xref>. Synonymized by Gusarov 2003. <bold>Holotype</bold> (male): Canada, Yukon Territory, North Fork Pass, Ogilvie Mts., 3500’, 17.VI.1962, RE Leech, <named-content xmlns:xlink="http://www.w3.org/1999/xlink" content-type="dwc:institutional_code" xlink:type="simple">CNC</named-content> No. 20312 (<named-content xmlns:xlink="http://www.w3.org/1999/xlink" content-type="dwc:institutional_code" xlink:type="simple">CNC</named-content>).</comment></tp:nomenclature-citation></tp:nomenclature-citation-list></tp:nomenclature><tp:treatment-sec sec-type="diagnosis" id="SECID0ETNDI"><title>Diagnosis.</title><p>Body narrow, subparallel, moderately glossy, abdomen slightly more so (Fig. <xref ref-type="fig" rid="F9">57</xref>); length 3.0–3.8 mm; head, pronotum and abdomen dark brown, elytra reddish brown, legs paler, yellowish brown; antennomeres VIII–X subquadrate; pronotum longer than elytra at suture, maximum width of pronotum ca. the same as maximum width of elytra. <bold>Male</bold>. Tubus of median lobe of aedeagus almost straight (slightly arcuate) in lateral view, apex triangular in shape, slightly pointed (Fig. <xref ref-type="fig" rid="F9">58</xref>), bulbus broad in dorsal view and with two elongate narrow sclerites as illustrated (Figs <xref ref-type="fig" rid="F9">59</xref>, <xref ref-type="fig" rid="F9">60</xref>); tergite VIII arcuate apically (Fig. <xref ref-type="fig" rid="F9">61</xref>); sternite VIII elongate, parabolic apically (Fig. <xref ref-type="fig" rid="F9">62</xref>). <bold>Female</bold>. Undescribed.</p><fig id="F9" position="float" orientation="portrait"><label>Figures 57–62.</label><caption><p><italic><tp:taxon-name><tp:taxon-name-part taxon-name-part-type="genus" reg="Boreophilia">Boreophilia</tp:taxon-name-part><tp:taxon-name-part taxon-name-part-type="species" reg="nomensis">nomensis</tp:taxon-name-part></tp:taxon-name></italic> (Casey): <bold>57</bold> habitus <bold>58</bold> median lobe of aedeagus in lateral view <bold>59, 60</bold> median lobe of edeagus in dorsal view <bold>61</bold> male tergite VIII <bold>62</bold> male sternite VIII. Scale bars: 1 mm (for habitus); 0.2 mm (remaining).</p></caption><graphic xmlns:xlink="http://www.w3.org/1999/xlink" xlink:href="zookeys-848-057-g009.jpg" position="float" orientation="portrait" xlink:type="simple" id="oo_302960.jpg"/></fig></tp:treatment-sec><tp:treatment-sec sec-type="distribution" id="SECID0EXPDI"><title>Distribution.</title><p>Nearctic species, recorded from Canada: YT, BC [new record]; USA: AK.</p></tp:treatment-sec><tp:treatment-sec sec-type="Collection data" id="SECID0E3PDI"><title>Collection data.</title><p>Habitat: spruce and aspen forest with horsetail/shrub/grass undergrowth; edge of snowfield. Collecting methods: pitfall trap, hand collecting under rocks. Collecting period: June, July and August.</p></tp:treatment-sec><tp:treatment-sec sec-type="material" id="SECID0EBQDI"><title>Additional material examined.</title><p><bold>Canada</bold>, British Columbia, Kinaskan Lake Provincial Park, Kinaskan Lake Trail, 57.532–130.202, 833 m, spruce and aspen forest, pitfall trap, 1.VIII.2014, BIObus 2014, (BIOUG24477-H04) (<abbrev xmlns:xlink="http://www.w3.org/1999/xlink" content-type="institution" xlink:title="Centre for Biodiversity Genomics, Guelph, Ontario, Canada" id="ABBRID0EJQDI" xlink:type="simple">CBG</abbrev>). <bold>USA</bold>, Alaska, Thompson Pass, 61.137 -145.745, under rocks nr. snowfield, 28.VII.2010, DS Sikes and AB Sikes (UAM100288002) (<named-content xmlns:xlink="http://www.w3.org/1999/xlink" content-type="dwc:institutional_code" xlink:type="simple">UAM</named-content>).</p></tp:treatment-sec><tp:treatment-sec sec-type="DNA Barcode data" id="SECID0EVQDI"><title>DNA Barcode data.</title><p>Our data included two sequences of specimens identified as <italic><tp:taxon-name><tp:taxon-name-part taxon-name-part-type="genus" reg="Boreophilia">B.</tp:taxon-name-part><tp:taxon-name-part taxon-name-part-type="species" reg="nomensis">nomensis</tp:taxon-name-part></tp:taxon-name></italic>, one from Alaska and one from British Columbia, Canada which grouped into BIN <ext-link xmlns:xlink="http://www.w3.org/1999/xlink" xlink:type="simple" ext-link-type="uri" xlink:href="http://boldsystems.org/index.php/Public_BarcodeCluster?clusteruri=BOLD:ACU9384">BOLD:ACU9384</ext-link>. <abbrev xmlns:xlink="http://www.w3.org/1999/xlink" xlink:title="Barcode of Life Database" id="ABBRID0ELRDI" xlink:type="simple">BOLD</abbrev> reports these sequences have an average and maximum distance of 1.06% and are 4.64% distant from their nearest neighbor.</p></tp:treatment-sec><ref-list><ref id="B26"><mixed-citation xmlns:xlink="http://www.w3.org/1999/xlink" xlink:type="simple"><person-group><name name-style="western"><surname>Lohse</surname><given-names>GA</given-names></name><name name-style="western"><surname>Klimaszewski</surname><given-names>J</given-names></name><name name-style="western"><surname>Smetana</surname><given-names>A</given-names></name></person-group> (<year>1990</year>) <article-title>Revision of Arctic <tp:taxon-name><tp:taxon-name-part taxon-name-part-type="subfamily">Aleocharinae</tp:taxon-name-part></tp:taxon-name> of North America (<tp:taxon-name><tp:taxon-name-part taxon-name-part-type="order">Coleoptera</tp:taxon-name-part></tp:taxon-name>: <tp:taxon-name><tp:taxon-name-part taxon-name-part-type="family">Staphylinidae</tp:taxon-name-part></tp:taxon-name>).</article-title><source>The Coleopterists Bulletin</source><volume>44</volume>: <fpage>121</fpage>–<lpage>202</lpage>.</mixed-citation></ref></ref-list></tp:taxon-treatment>
