# Supplementary material for: Species review of the genus Boreophilia Benick from North America (Coleoptera, Staphylinidae, Aleocharinae, Athetini): Systematics, habitat, and distribution
Source: Zookeys. 2019 May 20;848:57–102. doi: 10.3897/zookeys.848.34846 (PMC6536487; doi:10.3897/zookeys.848.34846)
Supplement: XML Treatment for Boreophilia venti [file zookeys.848.34846-treatment9.xml]

<!DOCTYPE tp:taxon-treatment
  PUBLIC "-//TaxonX//DTD Taxonomic Treatment Publishing DTD v0 20100105//EN" "tax-treatment-NSO.dtd">
<tp:taxon-treatment xmlns:tp="http://www.plazi.org/taxpub"><tp:treatment-meta><kwd-group><label>Taxon classification</label><kwd><named-content xmlns:xlink="http://www.w3.org/1999/xlink" content-type="kingdom">Animalia</named-content></kwd><kwd><named-content xmlns:xlink="http://www.w3.org/1999/xlink" content-type="order">Coleoptera</named-content></kwd><kwd><named-content xmlns:xlink="http://www.w3.org/1999/xlink" content-type="family">Staphylinidae</named-content></kwd></kwd-group><mixed-citation publication-type="journal"><person-group><name><surname>Klimaszewski</surname><given-names>Jan</given-names></name><name><surname>Sikes</surname><given-names>Derek S.</given-names></name><name><surname>Brunke</surname><given-names>Adam</given-names></name><name><surname>Bourdon</surname><given-names>Caroline</given-names></name></person-group><article-title>Species review of the genus <italic><tp:taxon-name><tp:taxon-name-part taxon-name-part-type="genus" reg="Boreophilia">Boreophilia</tp:taxon-name-part></tp:taxon-name></italic> Benick from North America (<tp:taxon-name><tp:taxon-name-part taxon-name-part-type="order">Coleoptera</tp:taxon-name-part></tp:taxon-name>, <tp:taxon-name><tp:taxon-name-part taxon-name-part-type="family">Staphylinidae</tp:taxon-name-part></tp:taxon-name>, <tp:taxon-name><tp:taxon-name-part taxon-name-part-type="subfamily">Aleocharinae</tp:taxon-name-part></tp:taxon-name>, <tp:taxon-name><tp:taxon-name-part taxon-name-part-type="tribe">Athetini</tp:taxon-name-part></tp:taxon-name>): Systematics, habitat, and distribution</article-title><source>Zookeys</source><day>20</day><month>5</month><year>2019</year><volume>848</volume><fpage>57</fpage><lpage>102</lpage><pub-id pub-id-type="doi">10.3897/zookeys.848.34846</pub-id></mixed-citation></tp:treatment-meta><tp:nomenclature><label>8.</label><tp:taxon-name>
                <tp:taxon-name-part taxon-name-part-type="genus" reg="Boreophilia">Boreophilia</tp:taxon-name-part>
                <tp:taxon-name-part taxon-name-part-type="species" reg="venti">venti</tp:taxon-name-part>
              </tp:taxon-name><tp:taxon-authority>(Lohse, 1990)</tp:taxon-authority><xref ref-type="fig" rid="F10">Figs 63–70</xref><tp:nomenclature-citation-list><tp:nomenclature-citation><tp:taxon-name>
                    <tp:taxon-name-part taxon-name-part-type="genus" reg="Dimetrota">Dimetrota</tp:taxon-name-part>
                    <tp:taxon-name-part taxon-name-part-type="species" reg="venti">venti</tp:taxon-name-part>
                  </tp:taxon-name><comment>(Lohse), in <xref ref-type="bibr" rid="B26">Lohse et al. 1990</xref>: 183.</comment></tp:nomenclature-citation></tp:nomenclature-citation-list></tp:nomenclature><tp:treatment-sec sec-type="Holotype (male)" id="SECID0EI4DI"><title>Holotype (male).</title><p>Canada, Yukon Territory, British Mts., Windy Ridge, 450 m, 69.27N, 140.26W, 2.VII.1984, 84–47, sifting <italic><tp:taxon-name><tp:taxon-name-part taxon-name-part-type="genus" reg="Salix">Salix</tp:taxon-name-part></tp:taxon-name></italic> litter, JM Campbell (<named-content xmlns:xlink="http://www.w3.org/1999/xlink" content-type="dwc:institutional_code" xlink:type="simple">CNC</named-content>).</p></tp:treatment-sec><tp:treatment-sec sec-type="Paratypes" id="SECID0E14DI"><title>Paratypes.</title><p>labeled as the holotype (<named-content xmlns:xlink="http://www.w3.org/1999/xlink" content-type="dwc:institutional_code" xlink:type="simple">CNC</named-content>) 3 sex undetermined.</p></tp:treatment-sec><tp:treatment-sec sec-type="diagnosis" id="SECID0EF5DI"><title>Diagnosis.</title><p>Body narrowly subparallel, forebody moderately glossy, abdomen slightly more so (Fig. <xref ref-type="fig" rid="F10">63</xref>); length 3.0–3.4 mm; uniformly dark brown to black, appendages yellowish brown or reddish brown; antennomeres VIII-X subquadrate; pronotum ca. as long as elytra at suture, maximum width of pronotum slightly less than maximum width of elytra. <bold>Male</bold>. Tubus of median lobe of aedeagus arcuate basally, straight apically and produced ventrad in lateral view, apex broad and rounded in lateral view (Fig. <xref ref-type="fig" rid="F10">64</xref>), bulbus broad and with two large sclerites, each apically curved, sharply pointed, and with small median projection (Figs <xref ref-type="fig" rid="F10">64</xref>, <xref ref-type="fig" rid="F10">65</xref>); tergite VIII arcuate apically (Fig. <xref ref-type="fig" rid="F10">66</xref>); sternite VIII elongate, parabolic apically (Fig. <xref ref-type="fig" rid="F10">67</xref>). <bold>Female</bold>. Spermatheca: capsule club-shaped, tubular basally and rounded apically, with small apical invagination; stem sinuate and coiled posteriorly (Fig. <xref ref-type="fig" rid="F10">70</xref>); tergite VIII arcuate apically and truncate medially (Fig. <xref ref-type="fig" rid="F10">68</xref>); sternite VIII rounded apically and truncate medially, antecostal suture distinctly sinuate (Fig. <xref ref-type="fig" rid="F10">69</xref>). Spermatheca of this species is very similar to that of <italic><tp:taxon-name><tp:taxon-name-part taxon-name-part-type="genus" reg="Boreophilia">B.</tp:taxon-name-part><tp:taxon-name-part taxon-name-part-type="species" reg="neoinsecuta">neoinsecuta</tp:taxon-name-part></tp:taxon-name></italic> (Figs <xref ref-type="fig" rid="F11">79</xref>, <xref ref-type="fig" rid="F11">80</xref>), but shape of apex of female sternite VIII are different in the two species (Figs <xref ref-type="fig" rid="F10">69</xref>, <xref ref-type="fig" rid="F11">78</xref>).</p><fig id="F10" position="float" orientation="portrait"><label>Figures 63–70.</label><caption><p><italic><tp:taxon-name><tp:taxon-name-part taxon-name-part-type="genus" reg="Boreophilia">Boreophilia</tp:taxon-name-part><tp:taxon-name-part taxon-name-part-type="species" reg="venti">venti</tp:taxon-name-part></tp:taxon-name></italic> (Lohse): <bold>63</bold> habitus <bold>64</bold> median lobe of aedeagus in lateral view <bold>65</bold> median lobe of aedeagus in dorsal view <bold>66</bold> male tergite VIII <bold>67</bold> male sternite VIII <bold>68</bold> female tergite VIII <bold>69</bold> female sternite VIII <bold>70</bold> spermatheca. Scale bars: 1 mm (for habitus); 0.2 mm (remaining).</p></caption><graphic xmlns:xlink="http://www.w3.org/1999/xlink" xlink:href="zookeys-848-057-g010.jpg" position="float" orientation="portrait" xlink:type="simple" id="oo_302961.jpg"/></fig></tp:treatment-sec><tp:treatment-sec sec-type="distribution" id="SECID0EXBAK"><title>Distribution.</title><p>Holarctic species, recorded from Europe, Finland; Asia, East and West Siberia, Mongolia; and North America: Canada: YT; USA: AK [<bold>new record</bold>].</p></tp:treatment-sec><tp:treatment-sec sec-type="Collection data" id="SECID0E6BAK"><title>Collection data.</title><p>Habitat [new data]: <italic><tp:taxon-name><tp:taxon-name-part taxon-name-part-type="genus" reg="Salix">Salix</tp:taxon-name-part></tp:taxon-name></italic> litter; <italic><tp:taxon-name><tp:taxon-name-part taxon-name-part-type="genus" reg="Salix">Salix</tp:taxon-name-part></tp:taxon-name></italic> tundra hillside, lakeshore debris. Collecting methods: sifting <italic><tp:taxon-name><tp:taxon-name-part taxon-name-part-type="genus" reg="Salix">Salix</tp:taxon-name-part></tp:taxon-name></italic> litter, pitfall traps, hand/aspirator collecting from under rocks. Collecting period: May and July.</p></tp:treatment-sec><tp:treatment-sec sec-type="material" id="SECID0E1CAK"><title>Additional material examined.</title><p><bold>USA</bold>, Alaska, Anaktuvuk Pass, 640–680 m el., <named-content xmlns:xlink="http://www.w3.org/1999/xlink" content-type="dwc:verbatimCoordinates" xlink:type="simple"><named-content content-type="geo-json" specific-use="{&#34;type&#34;:&#34;Point&#34;,&#34;coordinates&#34;:[-151.740910,68.140490]}" id="NCID0EFDAK" xlink:type="simple">68.14049N, 151.74091W</named-content></named-content>,+/- 2 km in and around village, hand, forceps, 2–22.V.2016, D Sikes, K Daly UAM100427681 (<named-content xmlns:xlink="http://www.w3.org/1999/xlink" content-type="dwc:institutional_code" xlink:type="simple">UAM</named-content>) 1 female; Anaktuvuk Pass, 665 el., <named-content xmlns:xlink="http://www.w3.org/1999/xlink" content-type="dwc:verbatimCoordinates" xlink:type="simple"><named-content content-type="geo-json" specific-use="{&#34;type&#34;:&#34;Point&#34;,&#34;coordinates&#34;:[-151.742660,68.140590]}" id="NCID0ESDAK" xlink:type="simple">68.14059N, 151.74266W</named-content></named-content>, +/- 200 m, <italic><tp:taxon-name><tp:taxon-name-part taxon-name-part-type="genus" reg="Salix">Salix</tp:taxon-name-part></tp:taxon-name></italic>, tundra hillside, cobble, pollinator pitfall, 20.V.2016, D Sikes, K Daly, UAM100427683 (<named-content xmlns:xlink="http://www.w3.org/1999/xlink" content-type="dwc:institutional_code" xlink:type="simple">UAM</named-content>) 1 male; UAM100427684 (<named-content xmlns:xlink="http://www.w3.org/1999/xlink" content-type="dwc:institutional_code" xlink:type="simple">UAM</named-content>) 1 female; UAM100427689 (<named-content xmlns:xlink="http://www.w3.org/1999/xlink" content-type="dwc:institutional_code" xlink:type="simple">UAM</named-content>) 1 female; UAM100427693 (<named-content xmlns:xlink="http://www.w3.org/1999/xlink" content-type="dwc:institutional_code" xlink:type="simple">UAM</named-content>) 1 male.</p></tp:treatment-sec><tp:treatment-sec sec-type="comments" id="SECID0ESEAK"><title>Comments.</title><p>Lohse, in <xref ref-type="bibr" rid="B26">Lohse et al. 1990</xref>, described <italic><tp:taxon-name><tp:taxon-name-part taxon-name-part-type="genus" reg="Dimetrota">Dimetrota</tp:taxon-name-part><tp:taxon-name-part taxon-name-part-type="species" reg="venti">venti</tp:taxon-name-part></tp:taxon-name></italic> from Yukon. This species is extremely similar externally and genitally to <italic><tp:taxon-name><tp:taxon-name-part taxon-name-part-type="genus" reg="Boreophilia">Boreophilia</tp:taxon-name-part><tp:taxon-name-part taxon-name-part-type="species" reg="insecuta">insecuta</tp:taxon-name-part></tp:taxon-name></italic> described from Europe. The genitalia of <italic><tp:taxon-name><tp:taxon-name-part taxon-name-part-type="genus" reg="Boreophilia">B.</tp:taxon-name-part><tp:taxon-name-part taxon-name-part-type="species" reg="insecuta">insecuta</tp:taxon-name-part></tp:taxon-name></italic> were illustrated by <xref ref-type="bibr" rid="B7">Brundin (1954)</xref>, and here, based on a specimen from Siberia (Figs <xref ref-type="fig" rid="F12">82</xref>, <xref ref-type="fig" rid="F12">83</xref>).</p><p>In <italic><tp:taxon-name><tp:taxon-name-part taxon-name-part-type="genus" reg="Boreophilia">B.</tp:taxon-name-part><tp:taxon-name-part taxon-name-part-type="species" reg="venti">venti</tp:taxon-name-part></tp:taxon-name></italic>, the tubus of the median lobe is distinctly arcuate in lateral view (Fig. <xref ref-type="fig" rid="F10">64</xref>), but in <italic><tp:taxon-name><tp:taxon-name-part taxon-name-part-type="genus" reg="Boreophilia">B.</tp:taxon-name-part><tp:taxon-name-part taxon-name-part-type="species" reg="insecuta">insecuta</tp:taxon-name-part></tp:taxon-name></italic> it is always straight basally (Fig. <xref ref-type="fig" rid="F12">82</xref>) and the two main sclerites are slightly different in shape (Figs <xref ref-type="fig" rid="F10">64</xref>, <xref ref-type="fig" rid="F10">65</xref>, <xref ref-type="fig" rid="F12">82</xref>, <xref ref-type="fig" rid="F12">83</xref>). However, the remaining genital characters are similar and females of the two species are not distinguishable morphologically.</p></tp:treatment-sec><tp:treatment-sec><!--Section generated to contain objects referenced in tp:taxon-treatment.--><fig id="F11" position="float" orientation="portrait"><label>Figures 71–80.</label><caption><p><italic><tp:taxon-name><tp:taxon-name-part taxon-name-part-type="genus" reg="Boreophilia">Boreophilia</tp:taxon-name-part><tp:taxon-name-part taxon-name-part-type="species" reg="neoinsecuta">neoinsecuta</tp:taxon-name-part></tp:taxon-name></italic> Klimaszewski: <bold>71</bold> habitus <bold>72, 73</bold> median lobe of aedeagus in lateral view <bold>74</bold> median lobe of aedeagus in dorsal view <bold>75</bold> male tergite VIII <bold>76</bold> male sternite VIII <bold>77</bold> female tergite VIII <bold>78</bold> female sternite VIII <bold>79, 80</bold> spermatheca. Scale bars: 1 mm (for habitus); 0.2 mm (remaining).</p></caption><graphic xmlns:xlink="http://www.w3.org/1999/xlink" xlink:href="zookeys-848-057-g011.jpg" position="float" orientation="portrait" xlink:type="simple" id="oo_302962.jpg"/></fig><fig id="F12" position="float" orientation="portrait"><label>Figures 81–83.</label><caption><p><italic><tp:taxon-name><tp:taxon-name-part taxon-name-part-type="genus" reg="Boreophilia">Boreophilia</tp:taxon-name-part><tp:taxon-name-part taxon-name-part-type="species" reg="insecuta">insecuta</tp:taxon-name-part></tp:taxon-name></italic> (Eppelsheim) [specimen from Siberia, Russia]: <bold>81</bold> habitus <bold>82</bold> median lobe of aedeagus in lateral view <bold>83</bold> median lobe of aedeagus in dorsal view. Scale bars: 1 mm (for habitus); 0.2 mm (remaining).</p></caption><graphic xmlns:xlink="http://www.w3.org/1999/xlink" xlink:href="zookeys-848-057-g012.jpg" position="float" orientation="portrait" xlink:type="simple" id="oo_302963.jpg"/></fig></tp:treatment-sec><ref-list><ref id="B26"><mixed-citation xmlns:xlink="http://www.w3.org/1999/xlink" xlink:type="simple"><person-group><name name-style="western"><surname>Lohse</surname><given-names>GA</given-names></name><name name-style="western"><surname>Klimaszewski</surname><given-names>J</given-names></name><name name-style="western"><surname>Smetana</surname><given-names>A</given-names></name></person-group> (<year>1990</year>) <article-title>Revision of Arctic <tp:taxon-name><tp:taxon-name-part taxon-name-part-type="subfamily">Aleocharinae</tp:taxon-name-part></tp:taxon-name> of North America (<tp:taxon-name><tp:taxon-name-part taxon-name-part-type="order">Coleoptera</tp:taxon-name-part></tp:taxon-name>: <tp:taxon-name><tp:taxon-name-part taxon-name-part-type="family">Staphylinidae</tp:taxon-name-part></tp:taxon-name>).</article-title><source>The Coleopterists Bulletin</source><volume>44</volume>: <fpage>121</fpage>–<lpage>202</lpage>.</mixed-citation></ref><ref id="B7"><mixed-citation xmlns:xlink="http://www.w3.org/1999/xlink" xlink:type="simple"><person-group><name name-style="western"><surname>Brundin</surname><given-names>L</given-names></name></person-group> (<year>1954</year>) <article-title>Die palaearktischen Arten der <italic><tp:taxon-name><tp:taxon-name-part taxon-name-part-type="genus">Atheta</tp:taxon-name-part></tp:taxon-name></italic>-Untergattung <italic><tp:taxon-name><tp:taxon-name-part taxon-name-part-type="genus">Dimetrota</tp:taxon-name-part></tp:taxon-name></italic> Muls. et Rey (Col., <tp:taxon-name><tp:taxon-name-part taxon-name-part-type="family">Staphylinidae</tp:taxon-name-part></tp:taxon-name>). Eine systematische Studie.</article-title><source>Arkiv för Zoologi (Andra Serie)</source><volume>5</volume>[<issue>1953–54</issue>]: <fpage>369</fpage>–<lpage>434</lpage>. <ext-link xlink:type="simple" ext-link-type="doi" xlink:href="10.5962/bhl.title.48654">https://doi.org/10.5962/bhl.title.48654</ext-link></mixed-citation></ref></ref-list></tp:taxon-treatment>
