# Supplementary material for: Species review of the genus Boreophilia Benick from North America (Coleoptera, Staphylinidae, Aleocharinae, Athetini): Systematics, habitat, and distribution
Source: Zookeys. 2019 May 20;848:57–102. doi: 10.3897/zookeys.848.34846 (PMC6536487; doi:10.3897/zookeys.848.34846)
Supplement: XML Treatment for Boreophilia neoinsecuta [file zookeys.848.34846-treatment10.xml]

<!DOCTYPE tp:taxon-treatment
  PUBLIC "-//TaxonX//DTD Taxonomic Treatment Publishing DTD v0 20100105//EN" "tax-treatment-NSO.dtd">
<tp:taxon-treatment xmlns:tp="http://www.plazi.org/taxpub"><tp:treatment-meta><kwd-group><label>Taxon classification</label><kwd><named-content xmlns:xlink="http://www.w3.org/1999/xlink" content-type="kingdom">Animalia</named-content></kwd><kwd><named-content xmlns:xlink="http://www.w3.org/1999/xlink" content-type="order">Coleoptera</named-content></kwd><kwd><named-content xmlns:xlink="http://www.w3.org/1999/xlink" content-type="family">Staphylinidae</named-content></kwd></kwd-group><mixed-citation publication-type="journal"><person-group><name><surname>Klimaszewski</surname><given-names>Jan</given-names></name><name><surname>Sikes</surname><given-names>Derek S.</given-names></name><name><surname>Brunke</surname><given-names>Adam</given-names></name><name><surname>Bourdon</surname><given-names>Caroline</given-names></name></person-group><article-title>Species review of the genus <italic><tp:taxon-name><tp:taxon-name-part taxon-name-part-type="genus" reg="Boreophilia">Boreophilia</tp:taxon-name-part></tp:taxon-name></italic> Benick from North America (<tp:taxon-name><tp:taxon-name-part taxon-name-part-type="order">Coleoptera</tp:taxon-name-part></tp:taxon-name>, <tp:taxon-name><tp:taxon-name-part taxon-name-part-type="family">Staphylinidae</tp:taxon-name-part></tp:taxon-name>, <tp:taxon-name><tp:taxon-name-part taxon-name-part-type="subfamily">Aleocharinae</tp:taxon-name-part></tp:taxon-name>, <tp:taxon-name><tp:taxon-name-part taxon-name-part-type="tribe">Athetini</tp:taxon-name-part></tp:taxon-name>): Systematics, habitat, and distribution</article-title><source>Zookeys</source><day>20</day><month>5</month><year>2019</year><volume>848</volume><fpage>57</fpage><lpage>102</lpage><pub-id pub-id-type="doi">10.3897/zookeys.848.34846</pub-id></mixed-citation></tp:treatment-meta><tp:nomenclature><label>9.</label><tp:taxon-name>
                <tp:taxon-name-part taxon-name-part-type="genus" reg="Boreophilia">Boreophilia</tp:taxon-name-part>
                <tp:taxon-name-part taxon-name-part-type="species" reg="neoinsecuta">neoinsecuta</tp:taxon-name-part>
                <object-id xmlns:xlink="http://www.w3.org/1999/xlink" content-type="zoobank" xlink:type="simple">http://zoobank.org/364757AB-CD31-40E6-82E5-BEE1903B9621</object-id>
              </tp:taxon-name><tp:taxon-authority>Klimaszewski</tp:taxon-authority><tp:taxon-status xmlns:xlink="http://www.w3.org/1999/xlink" xlink:type="simple">sp. n.</tp:taxon-status><xref ref-type="fig" rid="F11">Figs 71–80</xref><tp:nomenclature-citation-list><tp:nomenclature-citation><tp:taxon-name>
                    <tp:taxon-name-part taxon-name-part-type="genus" reg="Boreophilia">Boreophilia</tp:taxon-name-part>
                    <tp:taxon-name-part taxon-name-part-type="species" reg="insecuta">insecuta</tp:taxon-name-part>
                  </tp:taxon-name><comment>sensu Lohse, in <xref ref-type="bibr" rid="B26">Lohse et al. 1990</xref>: 157. <bold>Misidentification</bold>.</comment></tp:nomenclature-citation></tp:nomenclature-citation-list></tp:nomenclature><tp:treatment-sec sec-type="Holotype" id="SECID0E5JAK"><title>Holotype.</title><p>(male): USA, Alaska, North Slope, Atkasuk, 17.VII.1978, B Vogel coll., <tp:taxon-name><tp:taxon-name-part taxon-name-part-type="genus" reg="Boreophilia">B.</tp:taxon-name-part><tp:taxon-name-part taxon-name-part-type="species" reg="insecuta">insecuta</tp:taxon-name-part></tp:taxon-name> det. Lohse (<named-content xmlns:xlink="http://www.w3.org/1999/xlink" content-type="dwc:institutional_code" xlink:type="simple">CNC</named-content>).</p></tp:treatment-sec><tp:treatment-sec sec-type="Paratypes" id="SECID0ETKAK"><title>Paratypes.</title><p>USA, Alaska, Anaktuvuk Pass, 647 m el., <named-content xmlns:xlink="http://www.w3.org/1999/xlink" content-type="dwc:verbatimCoordinates" xlink:type="simple"><named-content content-type="geo-json" specific-use="{&#34;type&#34;:&#34;Point&#34;,&#34;coordinates&#34;:[-151.740910,68.140490]}" id="NCID0E3KAK" xlink:type="simple">68.14049N, 151.74091W</named-content></named-content>, +/- 250 m, under rocks, forceps/aspirators, 19.V.2016, D Sikes, K Daly, UAM100413204, UAM100413205, UAM100413207 (<named-content xmlns:xlink="http://www.w3.org/1999/xlink" content-type="dwc:institutional_code" xlink:type="simple">UAM</named-content>) 3 females; Anaktuvuk Pass, 640–680 m el., <named-content xmlns:xlink="http://www.w3.org/1999/xlink" content-type="dwc:verbatimCoordinates" xlink:type="simple"><named-content content-type="geo-json" specific-use="{&#34;type&#34;:&#34;Point&#34;,&#34;coordinates&#34;:[-151.740910,68.140490]}" id="NCID0EJLAK" xlink:type="simple">68.14049N, 151.74091W</named-content></named-content>, +/- 2 km in and around village, hand/forceps, 20–22.V.2016, D Sikes, K Daly, UAM100388381 (<named-content xmlns:xlink="http://www.w3.org/1999/xlink" content-type="dwc:institutional_code" xlink:type="simple">UAM</named-content>) 1 female.</p><fig id="F11" position="float" orientation="portrait"><label>Figures 71–80.</label><caption><p><italic><tp:taxon-name><tp:taxon-name-part taxon-name-part-type="genus" reg="Boreophilia">Boreophilia</tp:taxon-name-part><tp:taxon-name-part taxon-name-part-type="species" reg="neoinsecuta">neoinsecuta</tp:taxon-name-part></tp:taxon-name></italic> Klimaszewski: <bold>71</bold> habitus <bold>72, 73</bold> median lobe of aedeagus in lateral view <bold>74</bold> median lobe of aedeagus in dorsal view <bold>75</bold> male tergite VIII <bold>76</bold> male sternite VIII <bold>77</bold> female tergite VIII <bold>78</bold> female sternite VIII <bold>79, 80</bold> spermatheca. Scale bars: 1 mm (for habitus); 0.2 mm (remaining).</p></caption><graphic xmlns:xlink="http://www.w3.org/1999/xlink" xlink:href="zookeys-848-057-g011.jpg" position="float" orientation="portrait" xlink:type="simple" id="oo_302962.jpg"/></fig></tp:treatment-sec><tp:treatment-sec sec-type="etymology" id="SECID0E2MAK"><title>Etymology.</title><p>Derived from prefix <italic>neo</italic>- added to existing specific name <italic><tp:taxon-name><tp:taxon-name-part taxon-name-part-type="genus" reg="Boreophilia"/><tp:taxon-name-part taxon-name-part-type="species" reg="insecuta">insecuta</tp:taxon-name-part></tp:taxon-name></italic>, a closely related species.</p></tp:treatment-sec><tp:treatment-sec sec-type="diagnosis" id="SECID0ENNAK"><title>Diagnosis.</title><p>Body moderately broad, subparallel, forebody moderately glossy, abdomen slightly more so (Fig. <xref ref-type="fig" rid="F11">71</xref>); length 3.2–3.5 mm; head, pronotum and abdomen except for its apex dark brown, elytra reddish brown, mottled with some darker spots, appendages reddish brown; antennomeres VIII–X subquadrate; pronotum ca. as long as elytra at suture, maximum width of pronotum ca. equals to maximum width of elytra. <bold>Male</bold>. Tubus of median lobe of aedeagus almost straight laterally, apex narrow and rounded, bulbus broad and with two elongate and posteriorly bent sclerites (Figs <xref ref-type="fig" rid="F11">72</xref>, <xref ref-type="fig" rid="F11">73</xref>), in dorsal view median lobe elongate oval (Fig. <xref ref-type="fig" rid="F11">74</xref>); tergite VIII arcuate apically (Fig. <xref ref-type="fig" rid="F11">75</xref>); sternite VIII elongate, parabolic apically (Fig. <xref ref-type="fig" rid="F11">76</xref>). <bold>Female</bold>. Spermatheca: capsule club-shaped, moderately long and rounded apically, with small apical invagination; stem sinuate and coiled posteriorly (Figs <xref ref-type="fig" rid="F11">79</xref>, <xref ref-type="fig" rid="F11">80</xref>); tergite VIII arcuate apically (Fig. <xref ref-type="fig" rid="F11">77</xref>); sternite VIII produced apically and pointed medially, antecostal suture slightly sinuate laterally (Fig. <xref ref-type="fig" rid="F11">78</xref>).</p></tp:treatment-sec><tp:treatment-sec sec-type="distribution" id="SECID0E6OAK"><title>Distribution.</title><p>Nearctic, Canada: MB, YT: USA: AK.</p></tp:treatment-sec><tp:treatment-sec sec-type="Collection data" id="SECID0EEPAK"><title>Collection data.</title><p>Habitat: tundra, under rocks. Collecting methods: forceps/aspirator. Collecting period: May to July.</p></tp:treatment-sec><tp:treatment-sec sec-type="comments" id="SECID0EJPAK"><title>Comments.</title><p>Lohse, in <xref ref-type="bibr" rid="B26">Lohse et al. (1990)</xref> reported <italic><tp:taxon-name><tp:taxon-name-part taxon-name-part-type="genus" reg="Boreophilia">Boreophilia</tp:taxon-name-part><tp:taxon-name-part taxon-name-part-type="species" reg="insecuta">insecuta</tp:taxon-name-part></tp:taxon-name></italic> (Eppelsheim) in North America from AK, MB, YT, as a Holarctic species. However, these records represented a different and undescribed Nearctic species, which is here described as <italic><tp:taxon-name><tp:taxon-name-part taxon-name-part-type="genus" reg="Boreophilia">B.</tp:taxon-name-part><tp:taxon-name-part taxon-name-part-type="species" reg="neoinsecuta">neoinsecuta</tp:taxon-name-part></tp:taxon-name></italic> sp. n. The two species, <italic><tp:taxon-name><tp:taxon-name-part taxon-name-part-type="genus" reg="Boreophilia">B.</tp:taxon-name-part><tp:taxon-name-part taxon-name-part-type="species" reg="insecuta">insecuta</tp:taxon-name-part></tp:taxon-name></italic> and <italic><tp:taxon-name><tp:taxon-name-part taxon-name-part-type="genus" reg="Boreophilia">B.</tp:taxon-name-part><tp:taxon-name-part taxon-name-part-type="species" reg="neoinsecuta">neoinsecuta</tp:taxon-name-part></tp:taxon-name></italic>, have similarly shaped genitalia, which explains why they were confused. The true <italic><tp:taxon-name><tp:taxon-name-part taxon-name-part-type="genus" reg="Boreophilia">B.</tp:taxon-name-part><tp:taxon-name-part taxon-name-part-type="species" reg="insecuta">insecuta</tp:taxon-name-part></tp:taxon-name></italic> (Eppelsheim) was illustrated by <xref ref-type="bibr" rid="B7">Brundin (1954)</xref>, and here (Figs <xref ref-type="fig" rid="F12">82</xref>, <xref ref-type="fig" rid="F12">83</xref>), and has a distinctly dilated apex of median lobe of aedeagus in lateral view (Fig. <xref ref-type="fig" rid="F12">82</xref>), while it is narrower in <italic><tp:taxon-name><tp:taxon-name-part taxon-name-part-type="genus" reg="Boreophilia">B.</tp:taxon-name-part><tp:taxon-name-part taxon-name-part-type="species" reg="neoinsecuta">neoinsecuta</tp:taxon-name-part></tp:taxon-name></italic> (Figs <xref ref-type="fig" rid="F11">72</xref>, <xref ref-type="fig" rid="F11">73</xref>), and the two sclerites of internal sac of median lobe of aedeagus are broader and differently shaped than those of <italic><tp:taxon-name><tp:taxon-name-part taxon-name-part-type="genus" reg="Boreophilia">B.</tp:taxon-name-part><tp:taxon-name-part taxon-name-part-type="species" reg="neoinsecuta">neoinsecuta</tp:taxon-name-part></tp:taxon-name></italic> (Figs <xref ref-type="fig" rid="F12">82</xref>, <xref ref-type="fig" rid="F12">83</xref>). Spermathecae of both species are very similar in shape, but female sternite VIII in <italic><tp:taxon-name><tp:taxon-name-part taxon-name-part-type="genus" reg="Boreophilia">B.</tp:taxon-name-part><tp:taxon-name-part taxon-name-part-type="species" reg="insecuta">insecuta</tp:taxon-name-part></tp:taxon-name></italic> is apically rounded and truncate medially, while in <italic><tp:taxon-name><tp:taxon-name-part taxon-name-part-type="genus" reg="Boreophilia">B.</tp:taxon-name-part><tp:taxon-name-part taxon-name-part-type="species" reg="neoinsecuta">neoinsecuta</tp:taxon-name-part></tp:taxon-name></italic> is triangularly produced apically and pointed medially (Fig. <xref ref-type="fig" rid="F11">78</xref>).</p><fig id="F12" position="float" orientation="portrait"><label>Figures 81–83.</label><caption><p><italic><tp:taxon-name><tp:taxon-name-part taxon-name-part-type="genus" reg="Boreophilia">Boreophilia</tp:taxon-name-part><tp:taxon-name-part taxon-name-part-type="species" reg="insecuta">insecuta</tp:taxon-name-part></tp:taxon-name></italic> (Eppelsheim) [specimen from Siberia, Russia]: <bold>81</bold> habitus <bold>82</bold> median lobe of aedeagus in lateral view <bold>83</bold> median lobe of aedeagus in dorsal view. Scale bars: 1 mm (for habitus); 0.2 mm (remaining).</p></caption><graphic xmlns:xlink="http://www.w3.org/1999/xlink" xlink:href="zookeys-848-057-g012.jpg" position="float" orientation="portrait" xlink:type="simple" id="oo_302963.jpg"/></fig></tp:treatment-sec><tp:treatment-sec sec-type="DNA Barcode data" id="SECID0EYUAK"><title>DNA Barcode data.</title><p>Our data included two sequences of <italic><tp:taxon-name><tp:taxon-name-part taxon-name-part-type="genus" reg="Boreophilia">B.</tp:taxon-name-part><tp:taxon-name-part taxon-name-part-type="species" reg="neoinsecuta">neoinsecuta</tp:taxon-name-part></tp:taxon-name></italic> paratypes, both from Alaska which grouped into BIN <ext-link xmlns:xlink="http://www.w3.org/1999/xlink" xlink:type="simple" ext-link-type="uri" xlink:href="http://boldsystems.org/index.php/Public_BarcodeCluster?clusteruri=BOLD:ADR7545">BOLD:ADR7545</ext-link>. These sequences are 0.00% distant from each other and <abbrev xmlns:xlink="http://www.w3.org/1999/xlink" xlink:title="Barcode of Life Database" id="ABBRID0EOVAK" xlink:type="simple">BOLD</abbrev> reports they are 7.23% distant from their nearest neighbor.</p></tp:treatment-sec><ref-list><ref id="B26"><mixed-citation xmlns:xlink="http://www.w3.org/1999/xlink" xlink:type="simple"><person-group><name name-style="western"><surname>Lohse</surname><given-names>GA</given-names></name><name name-style="western"><surname>Klimaszewski</surname><given-names>J</given-names></name><name name-style="western"><surname>Smetana</surname><given-names>A</given-names></name></person-group> (<year>1990</year>) <article-title>Revision of Arctic <tp:taxon-name><tp:taxon-name-part taxon-name-part-type="subfamily">Aleocharinae</tp:taxon-name-part></tp:taxon-name> of North America (<tp:taxon-name><tp:taxon-name-part taxon-name-part-type="order">Coleoptera</tp:taxon-name-part></tp:taxon-name>: <tp:taxon-name><tp:taxon-name-part taxon-name-part-type="family">Staphylinidae</tp:taxon-name-part></tp:taxon-name>).</article-title><source>The Coleopterists Bulletin</source><volume>44</volume>: <fpage>121</fpage>–<lpage>202</lpage>.</mixed-citation></ref><ref id="B7"><mixed-citation xmlns:xlink="http://www.w3.org/1999/xlink" xlink:type="simple"><person-group><name name-style="western"><surname>Brundin</surname><given-names>L</given-names></name></person-group> (<year>1954</year>) <article-title>Die palaearktischen Arten der <italic><tp:taxon-name><tp:taxon-name-part taxon-name-part-type="genus">Atheta</tp:taxon-name-part></tp:taxon-name></italic>-Untergattung <italic><tp:taxon-name><tp:taxon-name-part taxon-name-part-type="genus">Dimetrota</tp:taxon-name-part></tp:taxon-name></italic> Muls. et Rey (Col., <tp:taxon-name><tp:taxon-name-part taxon-name-part-type="family">Staphylinidae</tp:taxon-name-part></tp:taxon-name>). Eine systematische Studie.</article-title><source>Arkiv för Zoologi (Andra Serie)</source><volume>5</volume>[<issue>1953–54</issue>]: <fpage>369</fpage>–<lpage>434</lpage>. <ext-link xlink:type="simple" ext-link-type="doi" xlink:href="10.5962/bhl.title.48654">https://doi.org/10.5962/bhl.title.48654</ext-link></mixed-citation></ref></ref-list></tp:taxon-treatment>
