# Supplementary material for: Species review of the genus Boreophilia Benick from North America (Coleoptera, Staphylinidae, Aleocharinae, Athetini): Systematics, habitat, and distribution
Source: Zookeys. 2019 May 20;848:57–102. doi: 10.3897/zookeys.848.34846 (PMC6536487; doi:10.3897/zookeys.848.34846)
Supplement: XML Treatment for Boreophilia beringi [file zookeys.848.34846-treatment11.xml]

<!DOCTYPE tp:taxon-treatment
  PUBLIC "-//TaxonX//DTD Taxonomic Treatment Publishing DTD v0 20100105//EN" "tax-treatment-NSO.dtd">
<tp:taxon-treatment xmlns:tp="http://www.plazi.org/taxpub"><tp:treatment-meta><kwd-group><label>Taxon classification</label><kwd><named-content xmlns:xlink="http://www.w3.org/1999/xlink" content-type="kingdom">Animalia</named-content></kwd><kwd><named-content xmlns:xlink="http://www.w3.org/1999/xlink" content-type="order">Coleoptera</named-content></kwd><kwd><named-content xmlns:xlink="http://www.w3.org/1999/xlink" content-type="family">Staphylinidae</named-content></kwd></kwd-group><mixed-citation publication-type="journal"><person-group><name><surname>Klimaszewski</surname><given-names>Jan</given-names></name><name><surname>Sikes</surname><given-names>Derek S.</given-names></name><name><surname>Brunke</surname><given-names>Adam</given-names></name><name><surname>Bourdon</surname><given-names>Caroline</given-names></name></person-group><article-title>Species review of the genus <italic><tp:taxon-name><tp:taxon-name-part taxon-name-part-type="genus" reg="Boreophilia">Boreophilia</tp:taxon-name-part></tp:taxon-name></italic> Benick from North America (<tp:taxon-name><tp:taxon-name-part taxon-name-part-type="order">Coleoptera</tp:taxon-name-part></tp:taxon-name>, <tp:taxon-name><tp:taxon-name-part taxon-name-part-type="family">Staphylinidae</tp:taxon-name-part></tp:taxon-name>, <tp:taxon-name><tp:taxon-name-part taxon-name-part-type="subfamily">Aleocharinae</tp:taxon-name-part></tp:taxon-name>, <tp:taxon-name><tp:taxon-name-part taxon-name-part-type="tribe">Athetini</tp:taxon-name-part></tp:taxon-name>): Systematics, habitat, and distribution</article-title><source>Zookeys</source><day>20</day><month>5</month><year>2019</year><volume>848</volume><fpage>57</fpage><lpage>102</lpage><pub-id pub-id-type="doi">10.3897/zookeys.848.34846</pub-id></mixed-citation></tp:treatment-meta><tp:nomenclature><label>10.</label><tp:taxon-name>
                <tp:taxon-name-part taxon-name-part-type="genus" reg="Boreophilia">Boreophilia</tp:taxon-name-part>
                <tp:taxon-name-part taxon-name-part-type="species" reg="beringi">beringi</tp:taxon-name-part>
                <object-id xmlns:xlink="http://www.w3.org/1999/xlink" content-type="zoobank" xlink:type="simple">http://zoobank.org/2CC0CBCF-99F6-49FC-89D4-DBF5A2761DE2</object-id>
              </tp:taxon-name><tp:taxon-authority>Klimaszewski &amp; Brunke</tp:taxon-authority><tp:taxon-status xmlns:xlink="http://www.w3.org/1999/xlink" xlink:type="simple">sp. n.</tp:taxon-status><xref ref-type="fig" rid="F13">Figs 84–91</xref></tp:nomenclature><tp:treatment-sec sec-type="Holotype (male)" id="SECID0EAXAK"><title>Holotype (male).</title><p>USA, Alaska, Bering Land Bridge N. Pk., 413 m el, <named-content xmlns:xlink="http://www.w3.org/1999/xlink" content-type="dwc:verbatimCoordinates" xlink:type="simple"><named-content content-type="geo-json" specific-use="{&#34;type&#34;:&#34;Point&#34;,&#34;coordinates&#34;:[-164.589950,65.837130]}" id="NCID0EJXAK" xlink:type="simple">65.83713N, 164.58995W</named-content></named-content>, +/- 30 m snowfield, tundra, under rocks, on moss, 9.VII.2016, DS Sikes et al., UAM100418913 (<named-content xmlns:xlink="http://www.w3.org/1999/xlink" content-type="dwc:institutional_code" xlink:type="simple">UAM</named-content>).</p></tp:treatment-sec><tp:treatment-sec sec-type="Paratypes" id="SECID0ETXAK"><title>Paratypes.</title><p>all labelled the same except: UAM100418886 (<named-content xmlns:xlink="http://www.w3.org/1999/xlink" content-type="dwc:institutional_code" xlink:type="simple">UAM</named-content>) 1 male, UAM100418887 (<named-content xmlns:xlink="http://www.w3.org/1999/xlink" content-type="dwc:institutional_code" xlink:type="simple">UAM</named-content>) 1 female, UAM100418892 (<named-content xmlns:xlink="http://www.w3.org/1999/xlink" content-type="dwc:institutional_code" xlink:type="simple">UAM</named-content>) 1 female, UAM100418905 (<named-content xmlns:xlink="http://www.w3.org/1999/xlink" content-type="dwc:institutional_code" xlink:type="simple">UAM</named-content>) 1 male, UAM100418912 (<named-content xmlns:xlink="http://www.w3.org/1999/xlink" content-type="dwc:institutional_code" xlink:type="simple">UAM</named-content>) 1 female, UAM100418905 (<named-content xmlns:xlink="http://www.w3.org/1999/xlink" content-type="dwc:institutional_code" xlink:type="simple">UAM</named-content>) 1 male.</p></tp:treatment-sec><tp:treatment-sec sec-type="etymology" id="SECID0EXYAK"><title>Etymology.</title><p>Named after Danish explorer Vitus Bering, whose name is shared with the species’ type locality, Bering Land Bridge National Park, and ‘Beringia’, the area of adjacent Russia and Alaska that were previously connected multiple times during the past 1 million years.</p></tp:treatment-sec><tp:treatment-sec sec-type="diagnosis" id="SECID0E3YAK"><title>Diagnosis.</title><p>Body narrow, subparallel, glossy, abdomen slightly more so; microsculpture of forebody strong (Fig. <xref ref-type="fig" rid="F13">84</xref>); length 2.2–2.4 mm; head, head, pronotum and abdomen dark brown, elytra with reddish brown tinge, legs paler, yellowish brown; antennomeres VIII–X subquadrate; pronotum slightly longer than elytra at suture, maximum width of pronotum ca. the same as maximum width of elytra. <bold>Male</bold>. Tubus of median lobe of aedeagus straight basally and produced ventrad apically in lateral view, apex triangular in shape, distinctly pointed ventrad (Fig. <xref ref-type="fig" rid="F13">85</xref>), bulbus broad in dorsal view and with two elongate sclerites, strongly narrowed at one end as illustrated (Fig. <xref ref-type="fig" rid="F13">86</xref>); tergite VIII broadly arcuate apically (Fig. <xref ref-type="fig" rid="F13">87</xref>); sternite VIII elongate, narrowly rounded apically (Fig. <xref ref-type="fig" rid="F13">88</xref>). <bold>Female</bold>. Spermatheca: capsule club-shaped, moderately long and rounded apically, with small apical invagination; stem sinuate and coiled posteriorly (Fig. <xref ref-type="fig" rid="F13">91</xref>); tergite VIII arcuate apically (Fig. <xref ref-type="fig" rid="F13">89</xref>); sternite VIII broadly rounded apically, antecostal suture strongly sinuate medially (Fig. <xref ref-type="fig" rid="F13">90</xref>).</p><fig id="F13" position="float" orientation="portrait"><label>Figures 84–91.</label><caption><p><italic><tp:taxon-name><tp:taxon-name-part taxon-name-part-type="genus" reg="Boreophilia">Boreophilia</tp:taxon-name-part><tp:taxon-name-part taxon-name-part-type="species" reg="beringi">beringi</tp:taxon-name-part></tp:taxon-name></italic> Klimaszewski and Brunke, sp. n.: <bold>84</bold> habitus <bold>85</bold> median lobe of aedeagus in lateral view <bold>86</bold> median lobe of aedeagus in dorsal view <bold>87</bold> male tergite VIII <bold>88</bold> male sternite VIII <bold>89</bold> female tergite VIII <bold>90</bold> female sternite VIII <bold>91</bold> spermatheca. Scale bars: 1 mm (for habitus); 0.2 mm (remaining).</p></caption><graphic xmlns:xlink="http://www.w3.org/1999/xlink" xlink:href="zookeys-848-057-g013.jpg" position="float" orientation="portrait" xlink:type="simple" id="oo_302964.jpg"/></fig></tp:treatment-sec><tp:treatment-sec sec-type="distribution" id="SECID0EO2AK"><title>Distribution.</title><p>Nearctic, USA: AK.</p></tp:treatment-sec><tp:treatment-sec sec-type="Collection data" id="SECID0ET2AK"><title>Collection data.</title><p>Habitat: snowfield, tundra, under rocks, on moss. Collecting methods: aspirating from moss. Collecting period: July.</p></tp:treatment-sec><tp:treatment-sec sec-type="comments" id="SECID0EY2AK"><title>Comments.</title><p>We here compared Palaearctic <italic><tp:taxon-name><tp:taxon-name-part taxon-name-part-type="genus" reg="Boreostiba">Boreostiba</tp:taxon-name-part><tp:taxon-name-part taxon-name-part-type="species" reg="piligera">piligera</tp:taxon-name-part></tp:taxon-name></italic> (J. Sahlberg), two males from Finland (<named-content xmlns:xlink="http://www.w3.org/1999/xlink" content-type="dwc:institutional_code" xlink:type="simple">ZMUO</named-content>, <abbrev xmlns:xlink="http://www.w3.org/1999/xlink" content-type="institution" xlink:title="University of Copenhagen, Copenhagen, Denmark" id="ABBRID0EO3AK" xlink:type="simple">NHMD</abbrev>), with our new species from Alaska. The two species are very similar externally but may be distinguished by the different morphology of the median lobe of aedeagus. In <italic><tp:taxon-name><tp:taxon-name-part taxon-name-part-type="genus" reg="Boreophilia">B.</tp:taxon-name-part><tp:taxon-name-part taxon-name-part-type="species" reg="piligera">piligera</tp:taxon-name-part></tp:taxon-name></italic>, the apical part of the tubus is more weakly deflexed ventrad and distinctly more elongate. The sclerites of the internal sac are also more elongate and quite differently shaped (less like a talon and more even in thickness along their length). Therefore we conclude that these two populations represent sibling species.</p></tp:treatment-sec></tp:taxon-treatment>
