# Supplementary material for: Species review of the genus Boreophilia Benick from North America (Coleoptera, Staphylinidae, Aleocharinae, Athetini): Systematics, habitat, and distribution
Source: Zookeys. 2019 May 20;848:57–102. doi: 10.3897/zookeys.848.34846 (PMC6536487; doi:10.3897/zookeys.848.34846)
Supplement: XML Treatment for Boreophilia subplana [file zookeys.848.34846-treatment12.xml]

<!DOCTYPE tp:taxon-treatment
  PUBLIC "-//TaxonX//DTD Taxonomic Treatment Publishing DTD v0 20100105//EN" "tax-treatment-NSO.dtd">
<tp:taxon-treatment xmlns:tp="http://www.plazi.org/taxpub"><tp:treatment-meta><kwd-group><label>Taxon classification</label><kwd><named-content xmlns:xlink="http://www.w3.org/1999/xlink" content-type="kingdom">Animalia</named-content></kwd><kwd><named-content xmlns:xlink="http://www.w3.org/1999/xlink" content-type="order">Coleoptera</named-content></kwd><kwd><named-content xmlns:xlink="http://www.w3.org/1999/xlink" content-type="family">Staphylinidae</named-content></kwd></kwd-group><mixed-citation publication-type="journal"><person-group><name><surname>Klimaszewski</surname><given-names>Jan</given-names></name><name><surname>Sikes</surname><given-names>Derek S.</given-names></name><name><surname>Brunke</surname><given-names>Adam</given-names></name><name><surname>Bourdon</surname><given-names>Caroline</given-names></name></person-group><article-title>Species review of the genus <italic><tp:taxon-name><tp:taxon-name-part taxon-name-part-type="genus" reg="Boreophilia">Boreophilia</tp:taxon-name-part></tp:taxon-name></italic> Benick from North America (<tp:taxon-name><tp:taxon-name-part taxon-name-part-type="order">Coleoptera</tp:taxon-name-part></tp:taxon-name>, <tp:taxon-name><tp:taxon-name-part taxon-name-part-type="family">Staphylinidae</tp:taxon-name-part></tp:taxon-name>, <tp:taxon-name><tp:taxon-name-part taxon-name-part-type="subfamily">Aleocharinae</tp:taxon-name-part></tp:taxon-name>, <tp:taxon-name><tp:taxon-name-part taxon-name-part-type="tribe">Athetini</tp:taxon-name-part></tp:taxon-name>): Systematics, habitat, and distribution</article-title><source>Zookeys</source><day>20</day><month>5</month><year>2019</year><volume>848</volume><fpage>57</fpage><lpage>102</lpage><pub-id pub-id-type="doi">10.3897/zookeys.848.34846</pub-id></mixed-citation></tp:treatment-meta><tp:nomenclature><label>11.</label><tp:taxon-name>
                <tp:taxon-name-part taxon-name-part-type="genus" reg="Boreophilia">Boreophilia</tp:taxon-name-part>
                <tp:taxon-name-part taxon-name-part-type="species" reg="subplana">subplana</tp:taxon-name-part>
              </tp:taxon-name><tp:taxon-authority>(J Sahlberg, 1880)</tp:taxon-authority><xref ref-type="fig" rid="F14">Figs 92–99</xref><tp:nomenclature-citation-list><tp:nomenclature-citation><tp:taxon-name>
                    <tp:taxon-name-part taxon-name-part-type="genus" reg="Atheta">Atheta</tp:taxon-name-part>
                    <tp:taxon-name-part taxon-name-part-type="species" reg="subplana">subplana</tp:taxon-name-part>
                  </tp:taxon-name><comment>J Sahlberg, 1880: 90. <xref ref-type="bibr" rid="B26">Lohse et al. 1990</xref>: 159; Gusarov 2003: 83 [as <tp:taxon-name><tp:taxon-name-part taxon-name-part-type="genus" reg="Boreophilia">B.</tp:taxon-name-part><tp:taxon-name-part taxon-name-part-type="species" reg="angusticornis">angusticornis</tp:taxon-name-part></tp:taxon-name>]; <xref ref-type="bibr" rid="B42">Smetana 2004</xref>: 396.</comment></tp:nomenclature-citation></tp:nomenclature-citation-list></tp:nomenclature><tp:treatment-sec sec-type="diagnosis" id="SECID0EH6AK"><title>Diagnosis.</title><p>Body moderately broad, strongly glossy, abdomen slightly more so (Fig. <xref ref-type="fig" rid="F14">92</xref>); length 2.8–3.5 mm; black, elytra with some reddish tinge, tarsi yellowish brown; antennomeres VIII-X slightly elongate; pronotum shorter than elytra at suture, maximum width of pronotum distinctly less than maximum width of elytra. <bold>Male</bold>. Tubus of median lobe of aedeagus almost straight and slightly produced ventrad in lateral view, apex broad and rounded (Fig. <xref ref-type="fig" rid="F14">93</xref>), bulbus broad and with two elongate sclerites of distinctive shape (Figs <xref ref-type="fig" rid="F14">93</xref>, <xref ref-type="fig" rid="F14">94</xref>); tergite VIII truncate or slightly concave apically (Fig. <xref ref-type="fig" rid="F14">95</xref>); sternite VIII elongate, parabolic apically (Fig. <xref ref-type="fig" rid="F14">96</xref>). <bold>Female</bold>. Spermatheca: capsule broadly club-shaped, moderately long and rounded apically, with small apical invagination; stem sinuate, straight medially, and looped posteriorly (Fig. <xref ref-type="fig" rid="F14">99</xref>); tergite VIII arcuate apically (Fig. <xref ref-type="fig" rid="F14">97</xref>); sternite VIII triangularly produced apically and pointed medially, antecostal suture arcuate, straight medially (Fig. <xref ref-type="fig" rid="F14">98</xref>).</p><fig id="F14" position="float" orientation="portrait"><label>Figures 92–99.</label><caption><p><italic><tp:taxon-name><tp:taxon-name-part taxon-name-part-type="genus" reg="Boreophilia">Boreophilia</tp:taxon-name-part><tp:taxon-name-part taxon-name-part-type="species" reg="subplana">subplana</tp:taxon-name-part></tp:taxon-name></italic> (J Sahlberg): <bold>92</bold> habitus <bold>93</bold> median lobe of aedeagus in lateral view <bold>94</bold> median lobe of aedeagus in dorsal view <bold>95</bold> male tergite VIII <bold>96</bold> male sternite VIII <bold>97</bold> female tergite VIII <bold>98</bold> female sternite VIII <bold>99</bold> spermatheca. Scale bars: 1 mm (for habitus); 0.2 mm (remaining).</p></caption><graphic xmlns:xlink="http://www.w3.org/1999/xlink" xlink:href="zookeys-848-057-g014.jpg" position="float" orientation="portrait" xlink:type="simple" id="oo_302965.jpg"/></fig></tp:treatment-sec><tp:treatment-sec sec-type="distribution" id="SECID0E4BBK"><title>Distribution.</title><p>Holarctic species, recorded from Spitsbergen, Fennoscandia, Russia (west and east Siberia); Canada: NT, NU; USA: AK, NH.</p></tp:treatment-sec><tp:treatment-sec sec-type="Collection data" id="SECID0ECCBK"><title>Collection data.</title><p>Habitat: <italic><tp:taxon-name><tp:taxon-name-part taxon-name-part-type="genus" reg="Salix">Salix</tp:taxon-name-part></tp:taxon-name></italic> leaf litter, tundra hillside, Black spruce forest, brackish shoreline, under rocks, wrack. Collecting methods: Malaise traps, aspirating from under rocks/cobbles, sweeping low vegetation, pitfall traps. Collecting period: June to August.</p></tp:treatment-sec><tp:treatment-sec sec-type="material" id="SECID0EPCBK"><title>Additional material examined.</title><p><bold>NEARCTIC: Canada</bold>, NT, Muskox L., NWT, 64.45N, 108.10W, 2.VIII.1953, JG Chillcott, <italic><tp:taxon-name><tp:taxon-name-part taxon-name-part-type="genus" reg="Boreophilia">Boreophilia</tp:taxon-name-part><tp:taxon-name-part taxon-name-part-type="species" reg="subplana">subplana</tp:taxon-name-part></tp:taxon-name></italic> Sahlb. Det. GA Lohse (<named-content xmlns:xlink="http://www.w3.org/1999/xlink" content-type="dwc:institutional_code" xlink:type="simple">MHNG</named-content>) 1 male; Spence Bay, NWT, 2.VII.1951, <italic><tp:taxon-name><tp:taxon-name-part taxon-name-part-type="genus" reg="Boreophilia">Boreophilia</tp:taxon-name-part><tp:taxon-name-part taxon-name-part-type="species" reg="subplana">subplana</tp:taxon-name-part></tp:taxon-name></italic> Sahlb. Det. GA Lohse (<named-content xmlns:xlink="http://www.w3.org/1999/xlink" content-type="dwc:institutional_code" xlink:type="simple">MHNG</named-content>) 1 sex?</p><p><bold>USA</bold>, Alaska: Anaktuvuk Pass, 647 m el., <named-content xmlns:xlink="http://www.w3.org/1999/xlink" content-type="dwc:verbatimCoordinates" xlink:type="simple"><named-content content-type="geo-json" specific-use="{&#34;type&#34;:&#34;Point&#34;,&#34;coordinates&#34;:[-151.740910,68.140490]}" id="NCID0E5DBK" xlink:type="simple">68.14049N, 151.74091W</named-content></named-content>, 19.V.2016, +/- 250 m, <italic><tp:taxon-name><tp:taxon-name-part taxon-name-part-type="genus" reg="Salix">Salix</tp:taxon-name-part></tp:taxon-name></italic> leaf litter, Berlese funnel, D Sikes, K Daly, UAM100432806, UAM100432826, UAM100432833, UAM100431905, UAM100431909, UAM100413051, UAM100413054, <italic><tp:taxon-name><tp:taxon-name-part taxon-name-part-type="genus" reg="Salix">Salix</tp:taxon-name-part></tp:taxon-name></italic>, sweeping, UAM100427774 (<named-content xmlns:xlink="http://www.w3.org/1999/xlink" content-type="dwc:institutional_code" xlink:type="simple">UAM</named-content>) 4 males, 4 females; Anaktuvuk Pass, 665 m el., <named-content xmlns:xlink="http://www.w3.org/1999/xlink" content-type="dwc:verbatimCoordinates" xlink:type="simple"><named-content content-type="geo-json" specific-use="{&#34;type&#34;:&#34;Point&#34;,&#34;coordinates&#34;:[-151.742660,68.140590]}" id="NCID0EZEBK" xlink:type="simple">68.14059N, 151.74266W</named-content></named-content>, 20.V.2016, +/- 200 m, <italic><tp:taxon-name><tp:taxon-name-part taxon-name-part-type="genus" reg="Salix">Salix</tp:taxon-name-part></tp:taxon-name></italic>, tundra hillside, pollinator pitfall, UAM100427686, UAM100427688, UAM100427690, UAM100427691, UAM100427692 (<named-content xmlns:xlink="http://www.w3.org/1999/xlink" content-type="dwc:institutional_code" xlink:type="simple">UAM</named-content>) 2 males, 3 females; Tetlin NWR, Alaska Hwy, <named-content xmlns:xlink="http://www.w3.org/1999/xlink" content-type="dwc:verbatimCoordinates" xlink:type="simple"><named-content content-type="geo-json" specific-use="{&#34;type&#34;:&#34;Point&#34;,&#34;coordinates&#34;:[-141.967610,63.361240]}" id="NCID0ENFBK" xlink:type="simple">63.36124N, 141.96761W</named-content></named-content>, +/- 10 m, 13–24.VII.2015, Black spruce, Malaise, J Hagelin, UAM100391356 (<named-content xmlns:xlink="http://www.w3.org/1999/xlink" content-type="dwc:institutional_code" xlink:type="simple">UAM</named-content>) 1 male; Tetlin NWR, Alaska Hwy site 2, 523 m el, <named-content xmlns:xlink="http://www.w3.org/1999/xlink" content-type="dwc:verbatimCoordinates" xlink:type="simple"><named-content content-type="geo-json" specific-use="{&#34;type&#34;:&#34;Point&#34;,&#34;coordinates&#34;:[-141.967610,63.084560]}" id="NCID0E1FBK" xlink:type="simple">63.08456N, 141.96761W</named-content></named-content>, +/- 10 m, 13–24.VII.2015, Black spruce, hanging Malaise, J Hagelin, UAM100390752 (<named-content xmlns:xlink="http://www.w3.org/1999/xlink" content-type="dwc:institutional_code" xlink:type="simple">UAM</named-content>) 1 female; Kotzebue, 1 m el, <named-content xmlns:xlink="http://www.w3.org/1999/xlink" content-type="dwc:verbatimCoordinates" xlink:type="simple"><named-content content-type="geo-json" specific-use="{&#34;type&#34;:&#34;Point&#34;,&#34;coordinates&#34;:[-162.593300,66.891510]}" id="NCID0EHGBK" xlink:type="simple">66.89151N, 162.5933W</named-content></named-content>, +/- 100 m el, brackish shoreline, under rocks, wrack, 6.VII.2016, D Sikes, K Daly, UAM100420026 (<named-content xmlns:xlink="http://www.w3.org/1999/xlink" content-type="dwc:institutional_code" xlink:type="simple">UAM</named-content>) 1 female; Anaktuvuk Pass, Eleanor Lk., 649 m el., <named-content xmlns:xlink="http://www.w3.org/1999/xlink" content-type="dwc:verbatimCoordinates" xlink:type="simple"><named-content content-type="geo-json" specific-use="{&#34;type&#34;:&#34;Point&#34;,&#34;coordinates&#34;:[-151.718540,68.147420]}" id="NCID0EUGBK" xlink:type="simple">68.14742N, 151.71854W</named-content></named-content>, +/- 100 m lake shore, pond, sweep, dipnet, 20.V.2016, D Sikes, K Daly, UAM100427750, UAM100427751 (<named-content xmlns:xlink="http://www.w3.org/1999/xlink" content-type="dwc:institutional_code" xlink:type="simple">UAM</named-content>) 2 males.</p><p><bold>PALEARCTIC: Russia</bold>, Polarnyi Ural, c. Tobols. Gyub. [ernia], F Zajzew, 5.VI.1909, A. <tp:taxon-name><tp:taxon-name-part taxon-name-part-type="genus" reg="Boreophilia"/><tp:taxon-name-part taxon-name-part-type="species" reg="subplana">subplana</tp:taxon-name-part></tp:taxon-name>, det. Benick (<named-content xmlns:xlink="http://www.w3.org/1999/xlink" content-type="dwc:institutional_code" xlink:type="simple">MHNG</named-content>) 1 male.</p></tp:treatment-sec><tp:treatment-sec sec-type="comments" id="SECID0EQHBK"><title>Comments.</title><p><xref ref-type="bibr" rid="B2">Bernhauer (1907)</xref> described <tp:taxon-name><tp:taxon-name-part taxon-name-part-type="genus" reg="Atheta">Atheta</tp:taxon-name-part> (<tp:taxon-name-part taxon-name-part-type="subgenus" reg="Metaxya">Metaxya</tp:taxon-name-part>) <tp:taxon-name-part taxon-name-part-type="species" reg="angusticornis">angusticornis</tp:taxon-name-part></tp:taxon-name> from Mount Washington, New Hampshire, USA. Gusarov (2003) transferred it to the genus <italic><tp:taxon-name><tp:taxon-name-part taxon-name-part-type="genus" reg="Boreophilia">Boreophilia</tp:taxon-name-part></tp:taxon-name></italic>, and considered it closely related to <italic><tp:taxon-name><tp:taxon-name-part taxon-name-part-type="genus" reg="Boreophilia">B.</tp:taxon-name-part><tp:taxon-name-part taxon-name-part-type="species" reg="subplana">subplana</tp:taxon-name-part></tp:taxon-name></italic>, from which he differentiated it by the “shape of aedeagus, particularly a narrower apex of the median lobe in parameral view”. We have studied the median lobe of AK and NH specimens and found no differences warranting different species recognition. We therefore consider the two populations as belonging to the same species. The Mount Washington, NH, population represents a remnant, southernmost population of this species known only from higher elevations.</p></tp:treatment-sec><tp:treatment-sec sec-type="DNA Barcode data" id="SECID0E1IBK"><title>DNA Barcode data.</title><p>Our data included two sequences of <italic><tp:taxon-name><tp:taxon-name-part taxon-name-part-type="genus" reg="Boreophilia">B.</tp:taxon-name-part><tp:taxon-name-part taxon-name-part-type="species" reg="subplana">subplana</tp:taxon-name-part></tp:taxon-name></italic>, both from Finland but because they are &lt; 500 bp in length, they were not assigned to a BIN on <abbrev xmlns:xlink="http://www.w3.org/1999/xlink" xlink:title="Barcode of Life Database" id="ABBRID0ELJBK" xlink:type="simple">BOLD</abbrev>. Our calculations indicate these sequences have an average and within-species maximum distance of 0.0% and are 6.37% distant from their nearest neighbor.</p></tp:treatment-sec><ref-list><ref id="B26"><mixed-citation xmlns:xlink="http://www.w3.org/1999/xlink" xlink:type="simple"><person-group><name name-style="western"><surname>Lohse</surname><given-names>GA</given-names></name><name name-style="western"><surname>Klimaszewski</surname><given-names>J</given-names></name><name name-style="western"><surname>Smetana</surname><given-names>A</given-names></name></person-group> (<year>1990</year>) <article-title>Revision of Arctic <tp:taxon-name><tp:taxon-name-part taxon-name-part-type="subfamily">Aleocharinae</tp:taxon-name-part></tp:taxon-name> of North America (<tp:taxon-name><tp:taxon-name-part taxon-name-part-type="order">Coleoptera</tp:taxon-name-part></tp:taxon-name>: <tp:taxon-name><tp:taxon-name-part taxon-name-part-type="family">Staphylinidae</tp:taxon-name-part></tp:taxon-name>).</article-title><source>The Coleopterists Bulletin</source><volume>44</volume>: <fpage>121</fpage>–<lpage>202</lpage>.</mixed-citation></ref><ref id="B42"><mixed-citation xmlns:xlink="http://www.w3.org/1999/xlink" xlink:type="simple"><person-group><name name-style="western"><surname>Smetana</surname><given-names>A</given-names></name></person-group> (<year>2004</year>) Subfamily <tp:taxon-name><tp:taxon-name-part taxon-name-part-type="subfamily">Aleocharinae</tp:taxon-name-part></tp:taxon-name> Fleming, 1921: 353–494. I: Catalogue of Palaearctic <tp:taxon-name><tp:taxon-name-part taxon-name-part-type="order">Coleoptera</tp:taxon-name-part></tp:taxon-name>, Vol. 2. I Löbl. Apollo Books, Stenstrup.</mixed-citation></ref><ref id="B2"><mixed-citation xmlns:xlink="http://www.w3.org/1999/xlink" xlink:type="simple"><person-group><name name-style="western"><surname>Bernhauer</surname><given-names>M</given-names></name></person-group> (<year>1907</year>) <article-title>Neue <tp:taxon-name><tp:taxon-name-part taxon-name-part-type="tribe">Aleocharini</tp:taxon-name-part></tp:taxon-name> aus Nordamerica (Col.).</article-title><source>Deutsche Entomologische Zeitschrift</source><volume>4</volume>: <fpage>381</fpage>–<lpage>405</lpage>. <ext-link xlink:type="simple" ext-link-type="doi" xlink:href="10.1002/mmnd.48019070209">https://doi.org/10.1002/mmnd.48019070209</ext-link></mixed-citation></ref></ref-list></tp:taxon-treatment>
