# Supplementary material for: Species review of the genus Boreophilia Benick from North America (Coleoptera, Staphylinidae, Aleocharinae, Athetini): Systematics, habitat, and distribution
Source: Zookeys. 2019 May 20;848:57–102. doi: 10.3897/zookeys.848.34846 (PMC6536487; doi:10.3897/zookeys.848.34846)
Supplement: XML Treatment for Boreophilia caseyi [file zookeys.848.34846-treatment13.xml]

<!DOCTYPE tp:taxon-treatment
  PUBLIC "-//TaxonX//DTD Taxonomic Treatment Publishing DTD v0 20100105//EN" "tax-treatment-NSO.dtd">
<tp:taxon-treatment xmlns:tp="http://www.plazi.org/taxpub"><tp:treatment-meta><kwd-group><label>Taxon classification</label><kwd><named-content xmlns:xlink="http://www.w3.org/1999/xlink" content-type="kingdom">Animalia</named-content></kwd><kwd><named-content xmlns:xlink="http://www.w3.org/1999/xlink" content-type="order">Coleoptera</named-content></kwd><kwd><named-content xmlns:xlink="http://www.w3.org/1999/xlink" content-type="family">Staphylinidae</named-content></kwd></kwd-group><mixed-citation publication-type="journal"><person-group><name><surname>Klimaszewski</surname><given-names>Jan</given-names></name><name><surname>Sikes</surname><given-names>Derek S.</given-names></name><name><surname>Brunke</surname><given-names>Adam</given-names></name><name><surname>Bourdon</surname><given-names>Caroline</given-names></name></person-group><article-title>Species review of the genus <italic><tp:taxon-name><tp:taxon-name-part taxon-name-part-type="genus" reg="Boreophilia">Boreophilia</tp:taxon-name-part></tp:taxon-name></italic> Benick from North America (<tp:taxon-name><tp:taxon-name-part taxon-name-part-type="order">Coleoptera</tp:taxon-name-part></tp:taxon-name>, <tp:taxon-name><tp:taxon-name-part taxon-name-part-type="family">Staphylinidae</tp:taxon-name-part></tp:taxon-name>, <tp:taxon-name><tp:taxon-name-part taxon-name-part-type="subfamily">Aleocharinae</tp:taxon-name-part></tp:taxon-name>, <tp:taxon-name><tp:taxon-name-part taxon-name-part-type="tribe">Athetini</tp:taxon-name-part></tp:taxon-name>): Systematics, habitat, and distribution</article-title><source>Zookeys</source><day>20</day><month>5</month><year>2019</year><volume>848</volume><fpage>57</fpage><lpage>102</lpage><pub-id pub-id-type="doi">10.3897/zookeys.848.34846</pub-id></mixed-citation></tp:treatment-meta><tp:nomenclature><label>12.</label><tp:taxon-name>
                <tp:taxon-name-part taxon-name-part-type="genus" reg="Boreophilia">Boreophilia</tp:taxon-name-part>
                <tp:taxon-name-part taxon-name-part-type="species" reg="caseyi">caseyi</tp:taxon-name-part>
              </tp:taxon-name><tp:taxon-authority>Lohse, 1990</tp:taxon-authority><xref ref-type="fig" rid="F15">Figs 100–108</xref><tp:nomenclature-citation-list><tp:nomenclature-citation><tp:taxon-name>
                    <tp:taxon-name-part taxon-name-part-type="genus" reg="Boreophilia">Boreophilia</tp:taxon-name-part>
                    <tp:taxon-name-part taxon-name-part-type="species" reg="caseyi">caseyi</tp:taxon-name-part>
                  </tp:taxon-name><comment>Lohse, in <xref ref-type="bibr" rid="B26">Lohse et al. 1990</xref>: 155. <bold>Holotype</bold> (male): USA, Alaska, Umiat, 5.VIII.1950, R Madge, <tp:taxon-name><tp:taxon-name-part taxon-name-part-type="genus" reg="Boreophilia">Boreophilia</tp:taxon-name-part><tp:taxon-name-part taxon-name-part-type="species" reg="caseyi">caseyi</tp:taxon-name-part></tp:taxon-name> Lohse, <named-content xmlns:xlink="http://www.w3.org/1999/xlink" content-type="dwc:institutional_code" xlink:type="simple">CNC</named-content> No. 20309 (<named-content xmlns:xlink="http://www.w3.org/1999/xlink" content-type="dwc:institutional_code" xlink:type="simple">CNC</named-content>) (fig. 0). <bold>Paratypes</bold>: USA, Alaska, Cape Thompson, 21.VII.1961, R Madge, <named-content xmlns:xlink="http://www.w3.org/1999/xlink" content-type="dwc:institutional_code" xlink:type="simple">CNC</named-content> No. 20309 (<named-content xmlns:xlink="http://www.w3.org/1999/xlink" content-type="dwc:institutional_code" xlink:type="simple">CNC</named-content>) 1 female; Canada, NWT, Wharton Lk., <named-content xmlns:xlink="http://www.w3.org/1999/xlink" content-type="dwc:verbatimCoordinates" xlink:type="simple"><named-content content-type="geo-json" specific-use="{&#34;type&#34;:&#34;Point&#34;,&#34;coordinates&#34;:[-99.750000,63.866667]}" id="NCID0EPMBK" xlink:type="simple">63°52'N, 99°45'W</named-content></named-content>, 18.VII.1966, JG Chillcott, <named-content xmlns:xlink="http://www.w3.org/1999/xlink" content-type="dwc:institutional_code" xlink:type="simple">CNC</named-content> No. 20309 (<named-content xmlns:xlink="http://www.w3.org/1999/xlink" content-type="dwc:institutional_code" xlink:type="simple">CNC</named-content>) 1 female; Canada, YT, North Fork Pass, Ogilvie Mts., 3500’, 18.VI.1962, RE Leech, <named-content xmlns:xlink="http://www.w3.org/1999/xlink" content-type="dwc:institutional_code" xlink:type="simple">CNC</named-content> No. 20309 (<named-content xmlns:xlink="http://www.w3.org/1999/xlink" content-type="dwc:institutional_code" xlink:type="simple">CNC</named-content>) 1 female (figs 0).</comment></tp:nomenclature-citation><tp:nomenclature-citation><tp:taxon-name>
                    <tp:taxon-name-part taxon-name-part-type="genus" reg="Boreophilia">Boreophilia</tp:taxon-name-part>
                    <tp:taxon-name-part taxon-name-part-type="species" reg="manitobensis">manitobensis</tp:taxon-name-part>
                  </tp:taxon-name><comment>Lohse 1990, in <xref ref-type="bibr" rid="B26">Lohse et al. 1990</xref>. <bold>New synonymy</bold>. Canada: MB; USA: AK. <bold>Holotype</bold> (male): Canada, Manitoba, Churchill, 29.VI.1937, WJ Brown, <named-content xmlns:xlink="http://www.w3.org/1999/xlink" content-type="dwc:institutional_code" xlink:type="simple">CNC</named-content> No. 20311 (<named-content xmlns:xlink="http://www.w3.org/1999/xlink" content-type="dwc:institutional_code" xlink:type="simple">CNC</named-content>). <bold>Paratypes</bold>: USA, Alaska, Umiat, 12.VII.1959, JEH Martin (<named-content xmlns:xlink="http://www.w3.org/1999/xlink" content-type="dwc:institutional_code" xlink:type="simple">CNC</named-content>) 1 sex undetermined; Manitoba, Churchill, 17.VI.1952, JG Chillcott (<named-content xmlns:xlink="http://www.w3.org/1999/xlink" content-type="dwc:institutional_code" xlink:type="simple">CNC</named-content>) sex undetermined.</comment></tp:nomenclature-citation></tp:nomenclature-citation-list></tp:nomenclature><tp:treatment-sec sec-type="diagnosis" id="SECID0ETOBK"><title>Diagnosis.</title><p>Body narrow, subparallel, moderately glossy, abdomen slightly more so (Fig. <xref ref-type="fig" rid="F15">100</xref>); length 3.5–3.8 mm; head, pronotum and abdomen, except for its apex, dark brown, elytra reddish brown, legs yellowish red-brown, or body uniformly piceous with tarsi and tibiae reddish brown; antennomeres VIII-X subquadrate (females) to slightly elongate (males); pronotum as long as elytra at suture or slightly shorter, maximum width of pronotum slightly less than maximum width of elytra. <bold>Male</bold>. Tubus of median lobe of aedeagus straight basally and strongly projecting ventrad at apex, apex broad and angular in lateral view (Fig. <xref ref-type="fig" rid="F15">101</xref>), in dorsal view bulbus broad and angular apico-laterally, with two elongate narrow sclerites of internal sac (Figs <xref ref-type="fig" rid="F15">102</xref>, <xref ref-type="fig" rid="F15">103</xref>); tergite VIII arcuate apically (Fig. <xref ref-type="fig" rid="F15">104</xref>); sternite VIII elongate, parabolic apically (Fig. <xref ref-type="fig" rid="F15">105</xref>). <bold>Female</bold>. Spermatheca: capsule pitcher-shaped basally with subspherical apical part bearing small invagination, stem sinuate, narrow, looped posteriorly (Fig. <xref ref-type="fig" rid="F15">108</xref>); tergite VIII arcuate apically (Fig. <xref ref-type="fig" rid="F15">106</xref>); sternite VIII rounded apically, antecostal suture straight medially and sinuate laterally (Fig. <xref ref-type="fig" rid="F15">107</xref>).</p><p>The spermatheca of <italic><tp:taxon-name><tp:taxon-name-part taxon-name-part-type="genus" reg="Boreophilia">B.</tp:taxon-name-part><tp:taxon-name-part taxon-name-part-type="species" reg="caseyi">caseyi</tp:taxon-name-part></tp:taxon-name></italic> was illustrated in <xref ref-type="bibr" rid="B26">Lohse et al. (1990)</xref>. It is slightly deformed and based on a female captured in a different locality than that of the male holotype. It may belong to <italic><tp:taxon-name><tp:taxon-name-part taxon-name-part-type="genus" reg="Boreophilia">B.</tp:taxon-name-part><tp:taxon-name-part taxon-name-part-type="species" reg="subplana">subplana</tp:taxon-name-part></tp:taxon-name></italic>, a species with very similar spermatheca. The spermathecal stem of <italic><tp:taxon-name><tp:taxon-name-part taxon-name-part-type="genus" reg="Boreophilia">B.</tp:taxon-name-part><tp:taxon-name-part taxon-name-part-type="species" reg="caseyi">caseyi</tp:taxon-name-part></tp:taxon-name></italic> has a broad posterior loop and female sternite VIII is rounded apically (Fig. <xref ref-type="fig" rid="F15">108</xref>), and not triangularly produced and pointed medially as in <italic><tp:taxon-name><tp:taxon-name-part taxon-name-part-type="genus" reg="Boreophilia">B.</tp:taxon-name-part><tp:taxon-name-part taxon-name-part-type="species" reg="subplana">subplana</tp:taxon-name-part></tp:taxon-name></italic> (Fig. <xref ref-type="fig" rid="F14">99</xref>).</p><fig id="F15" position="float" orientation="portrait"><label>Figures 100–108.</label><caption><p><italic><tp:taxon-name><tp:taxon-name-part taxon-name-part-type="genus" reg="Boreophilia">Boreophilia</tp:taxon-name-part><tp:taxon-name-part taxon-name-part-type="species" reg="caseyi">caseyi</tp:taxon-name-part></tp:taxon-name></italic> Lohse: <bold>100</bold> habitus <bold>101</bold> median lobe of aedeagus in lateral view <bold>102, 103</bold> median lobe of aedeagus in dorsal view <bold>104</bold> male tergite VIII <bold>105</bold> male sternite VIII <bold>106</bold> female tergite VIII <bold>107</bold> female sternite VIII <bold>108</bold> spermatheca. Scale bars: 1 mm (for habitus); 0.2 mm (remaining).</p></caption><graphic xmlns:xlink="http://www.w3.org/1999/xlink" xlink:href="zookeys-848-057-g015.jpg" position="float" orientation="portrait" xlink:type="simple" id="oo_302966.jpg"/></fig></tp:treatment-sec><tp:treatment-sec sec-type="distribution" id="SECID0EDTBK"><title>Distribution.</title><p>Nearctic species, recorded from Canada: MB, NT, YT; USA: AK.</p></tp:treatment-sec><tp:treatment-sec sec-type="Collection data" id="SECID0EITBK"><title>Collection data</title><p>. Habitat: arctic tundra. Collecting methods: pitfall traps. Collecting period: June and July.</p></tp:treatment-sec><tp:treatment-sec sec-type="material" id="SECID0ENTBK"><title>Additional material examined.</title><p><bold>USA</bold>, Alaska, Toolik Lake Field Station, 724 m el., <named-content xmlns:xlink="http://www.w3.org/1999/xlink" content-type="dwc:verbatimCoordinates" xlink:type="simple"><named-content content-type="geo-json" specific-use="{&#34;type&#34;:&#34;Point&#34;,&#34;coordinates&#34;:[-149.597720,68.628600]}" id="NCID0EYTBK" xlink:type="simple">68.6286N, 149.59772W</named-content></named-content>, +/- 6m arctic tundra, 3 pitfalls, 2.VI–30.VII.2008, D Sikes UAM100044717, UAM100044680, UAM100044997 (<named-content xmlns:xlink="http://www.w3.org/1999/xlink" content-type="dwc:institutional_code" xlink:type="simple">UAM</named-content>) 2 males, 1 female.</p></tp:treatment-sec><tp:treatment-sec sec-type="comments" id="SECID0ECUBK"><title>Comments.</title><p>Lohse, in <xref ref-type="bibr" rid="B26">Lohse et al. (1990)</xref> described the new species <italic><tp:taxon-name><tp:taxon-name-part taxon-name-part-type="genus" reg="Boreophilia">B.</tp:taxon-name-part><tp:taxon-name-part taxon-name-part-type="species" reg="manitobensis">manitobensis</tp:taxon-name-part></tp:taxon-name></italic> from MB and AK. The holotype from MB is represented by a male with a distorted median lobe of the aedeagus. We have studied the external and internal morphology of the two species, including the structures of internal sac, and found no significant differences between <italic><tp:taxon-name><tp:taxon-name-part taxon-name-part-type="genus" reg="Boreophilia">B.</tp:taxon-name-part><tp:taxon-name-part taxon-name-part-type="species" reg="manitobensis">manitobensis</tp:taxon-name-part></tp:taxon-name></italic> and <italic><tp:taxon-name><tp:taxon-name-part taxon-name-part-type="genus" reg="Boreophilia">B.</tp:taxon-name-part><tp:taxon-name-part taxon-name-part-type="species" reg="caseyi">caseyi</tp:taxon-name-part></tp:taxon-name></italic>. Therefore, <italic><tp:taxon-name><tp:taxon-name-part taxon-name-part-type="genus" reg="Boreophilia">B.</tp:taxon-name-part><tp:taxon-name-part taxon-name-part-type="species" reg="manitobensis">manitobensis</tp:taxon-name-part></tp:taxon-name></italic> is here synonymized with <italic><tp:taxon-name><tp:taxon-name-part taxon-name-part-type="genus" reg="Boreophilia">B.</tp:taxon-name-part><tp:taxon-name-part taxon-name-part-type="species" reg="caseyi">caseyi</tp:taxon-name-part></tp:taxon-name></italic>. The two species were published in the same paper, but <italic><tp:taxon-name><tp:taxon-name-part taxon-name-part-type="genus" reg="Boreophilia">B.</tp:taxon-name-part><tp:taxon-name-part taxon-name-part-type="species" reg="caseyi">caseyi</tp:taxon-name-part></tp:taxon-name></italic> has page priority and therefore was chosen as a valid species.</p></tp:treatment-sec><tp:treatment-sec sec-type="DNA Barcode data" id="SECID0EOWBK"><title>DNA Barcode data.</title><p>Four specimens of <italic><tp:taxon-name><tp:taxon-name-part taxon-name-part-type="genus" reg="Boreophilia">B.</tp:taxon-name-part><tp:taxon-name-part taxon-name-part-type="species" reg="caseyi">caseyi</tp:taxon-name-part></tp:taxon-name></italic> from <named-content xmlns:xlink="http://www.w3.org/1999/xlink" content-type="dwc:institutional_code" xlink:type="simple">UAM</named-content> were submitted for DNA barcoding and three did not produce DNA sequences. The one which was successfully sequenced was flagged on <abbrev xmlns:xlink="http://www.w3.org/1999/xlink" xlink:title="Barcode of Life Database" id="ABBRID0EEXBK" xlink:type="simple">BOLD</abbrev> as possibly contaminated so we excluded it from our analyses.</p></tp:treatment-sec><tp:treatment-sec><!--Section generated to contain objects referenced in tp:taxon-treatment.--><fig id="F14" position="float" orientation="portrait"><label>Figures 92–99.</label><caption><p><italic><tp:taxon-name><tp:taxon-name-part taxon-name-part-type="genus" reg="Boreophilia">Boreophilia</tp:taxon-name-part><tp:taxon-name-part taxon-name-part-type="species" reg="subplana">subplana</tp:taxon-name-part></tp:taxon-name></italic> (J Sahlberg): <bold>92</bold> habitus <bold>93</bold> median lobe of aedeagus in lateral view <bold>94</bold> median lobe of aedeagus in dorsal view <bold>95</bold> male tergite VIII <bold>96</bold> male sternite VIII <bold>97</bold> female tergite VIII <bold>98</bold> female sternite VIII <bold>99</bold> spermatheca. Scale bars: 1 mm (for habitus); 0.2 mm (remaining).</p></caption><graphic xmlns:xlink="http://www.w3.org/1999/xlink" xlink:href="zookeys-848-057-g014.jpg" position="float" orientation="portrait" xlink:type="simple" id="oo_302965.jpg"/></fig></tp:treatment-sec><ref-list><ref id="B26"><mixed-citation xmlns:xlink="http://www.w3.org/1999/xlink" xlink:type="simple"><person-group><name name-style="western"><surname>Lohse</surname><given-names>GA</given-names></name><name name-style="western"><surname>Klimaszewski</surname><given-names>J</given-names></name><name name-style="western"><surname>Smetana</surname><given-names>A</given-names></name></person-group> (<year>1990</year>) <article-title>Revision of Arctic <tp:taxon-name><tp:taxon-name-part taxon-name-part-type="subfamily">Aleocharinae</tp:taxon-name-part></tp:taxon-name> of North America (<tp:taxon-name><tp:taxon-name-part taxon-name-part-type="order">Coleoptera</tp:taxon-name-part></tp:taxon-name>: <tp:taxon-name><tp:taxon-name-part taxon-name-part-type="family">Staphylinidae</tp:taxon-name-part></tp:taxon-name>).</article-title><source>The Coleopterists Bulletin</source><volume>44</volume>: <fpage>121</fpage>–<lpage>202</lpage>.</mixed-citation></ref></ref-list></tp:taxon-treatment>
