# Supplementary material for: Species review of the genus Boreophilia Benick from North America (Coleoptera, Staphylinidae, Aleocharinae, Athetini): Systematics, habitat, and distribution
Source: Zookeys. 2019 May 20;848:57–102. doi: 10.3897/zookeys.848.34846 (PMC6536487; doi:10.3897/zookeys.848.34846)
Supplement: XML Treatment for Boreophilia vega [file zookeys.848.34846-treatment14.xml]

<!DOCTYPE tp:taxon-treatment
  PUBLIC "-//TaxonX//DTD Taxonomic Treatment Publishing DTD v0 20100105//EN" "tax-treatment-NSO.dtd">
<tp:taxon-treatment xmlns:tp="http://www.plazi.org/taxpub"><tp:treatment-meta><kwd-group><label>Taxon classification</label><kwd><named-content xmlns:xlink="http://www.w3.org/1999/xlink" content-type="kingdom">Animalia</named-content></kwd><kwd><named-content xmlns:xlink="http://www.w3.org/1999/xlink" content-type="order">Coleoptera</named-content></kwd><kwd><named-content xmlns:xlink="http://www.w3.org/1999/xlink" content-type="family">Staphylinidae</named-content></kwd></kwd-group><mixed-citation publication-type="journal"><person-group><name><surname>Klimaszewski</surname><given-names>Jan</given-names></name><name><surname>Sikes</surname><given-names>Derek S.</given-names></name><name><surname>Brunke</surname><given-names>Adam</given-names></name><name><surname>Bourdon</surname><given-names>Caroline</given-names></name></person-group><article-title>Species review of the genus <italic><tp:taxon-name><tp:taxon-name-part taxon-name-part-type="genus" reg="Boreophilia">Boreophilia</tp:taxon-name-part></tp:taxon-name></italic> Benick from North America (<tp:taxon-name><tp:taxon-name-part taxon-name-part-type="order">Coleoptera</tp:taxon-name-part></tp:taxon-name>, <tp:taxon-name><tp:taxon-name-part taxon-name-part-type="family">Staphylinidae</tp:taxon-name-part></tp:taxon-name>, <tp:taxon-name><tp:taxon-name-part taxon-name-part-type="subfamily">Aleocharinae</tp:taxon-name-part></tp:taxon-name>, <tp:taxon-name><tp:taxon-name-part taxon-name-part-type="tribe">Athetini</tp:taxon-name-part></tp:taxon-name>): Systematics, habitat, and distribution</article-title><source>Zookeys</source><day>20</day><month>5</month><year>2019</year><volume>848</volume><fpage>57</fpage><lpage>102</lpage><pub-id pub-id-type="doi">10.3897/zookeys.848.34846</pub-id></mixed-citation></tp:treatment-meta><tp:nomenclature><label>13.</label><tp:taxon-name>
                <tp:taxon-name-part taxon-name-part-type="genus" reg="Boreophilia">Boreophilia</tp:taxon-name-part>
                <tp:taxon-name-part taxon-name-part-type="species" reg="vega">vega</tp:taxon-name-part>
              </tp:taxon-name><tp:taxon-authority>(Fenyes, 1920)</tp:taxon-authority><xref ref-type="fig" rid="F16">Figs 109–116</xref><tp:nomenclature-citation-list><tp:nomenclature-citation><tp:taxon-name>
                    <tp:taxon-name-part taxon-name-part-type="genus" reg="Atheta">Atheta</tp:taxon-name-part>
                    <tp:taxon-name-part taxon-name-part-type="species" reg="vega">vega</tp:taxon-name-part>
                  </tp:taxon-name><comment>Fenyes, 1920: 198. <xref ref-type="bibr" rid="B7">Brundin 1954</xref>: 417, <xref ref-type="bibr" rid="B42">Smetana 2004</xref>: 396.</comment></tp:nomenclature-citation><tp:nomenclature-citation><tp:taxon-name>
                    <tp:taxon-name-part taxon-name-part-type="genus" reg="Boreophilia">Boreophilia</tp:taxon-name-part>
                    <tp:taxon-name-part taxon-name-part-type="species" reg="herschelensis">herschelensis</tp:taxon-name-part>
                  </tp:taxon-name><comment>Klimaszewski &amp; Godin, in <xref ref-type="bibr" rid="B22">Klimaszewski et al. 2012</xref>: 232. <bold>New synonymy</bold>.</comment></tp:nomenclature-citation></tp:nomenclature-citation-list></tp:nomenclature><tp:treatment-sec sec-type="diagnosis" id="SECID0E1ZBK"><title>Diagnosis.</title><p>Body broad, narrowly oval, moderately glossy, abdomen slightly more so (Fig. <xref ref-type="fig" rid="F16">109</xref>); length 2.8–30 mm; uniformly dark brown to almost black, tarsi paler, yellowish-brown; antennomeres VIII-X subquadrate to slightly transverse; pronotum as long as elytra at suture, maximum width of pronotum distinctly shorter than maximum width of elytra. <bold>Male</bold>. Tubus of median lobe of aedeagus slightly arcuate in lateral view, apex narrowly rounded, bulbus broad and with two elongate narrow sclerites (Fig. <xref ref-type="fig" rid="F16">110</xref>), in dorsal view median lobe of aedeagus elongate oval (Fig. <xref ref-type="fig" rid="F16">111</xref>); tergite VIII truncate apically (Fig. <xref ref-type="fig" rid="F16">112</xref>); sternite VIII elongate, parabolic apically (Fig. <xref ref-type="fig" rid="F16">113</xref>). <bold>Female</bold>. Spermatheca: capsule broadly club-shaped, moderately long and rounded apically, with small apical invagination; stem short, sinuate and looped posteriad (Fig. <xref ref-type="fig" rid="F16">116</xref>); tergite VIII truncate apically (Fig. <xref ref-type="fig" rid="F16">114</xref>); sternite VIII rounded apically and truncate medially, antecostal suture arcuate and slightly sinuate laterally (Fig. <xref ref-type="fig" rid="F16">115</xref>).</p><fig id="F16" position="float" orientation="portrait"><label>Figures 109–116.</label><caption><p><italic><tp:taxon-name><tp:taxon-name-part taxon-name-part-type="genus" reg="Boreophilia">Boreophilia</tp:taxon-name-part><tp:taxon-name-part taxon-name-part-type="species" reg="vega">vega</tp:taxon-name-part></tp:taxon-name></italic> (Fenyes): <bold>109</bold> habitus <bold>110</bold> median lobe of aedeagus in lateral view <bold>111</bold> median lobe of aedeagus in dorsal view <bold>112</bold> male tergite VIII <bold>113</bold> male sternite VIII <bold>114</bold> female tergite VIII <bold>115</bold> female sternite VIII <bold>116</bold> spermatheca. Scale bars: 1 mm (for habitus); 0.2 mm (remaining).</p></caption><graphic xmlns:xlink="http://www.w3.org/1999/xlink" xlink:href="zookeys-848-057-g016.jpg" position="float" orientation="portrait" xlink:type="simple" id="oo_302967.jpg"/></fig></tp:treatment-sec><tp:treatment-sec sec-type="distribution" id="SECID0EM3BK"><title>Distribution.</title><p>Holarctic species, known from West and East Siberia, Russian Far East, North Korea; and Canada: Herschel Island, YT. USA: not recorded.</p></tp:treatment-sec><tp:treatment-sec sec-type="Collection data" id="SECID0ER3BK"><title>Collection data.</title><p>Habitat: Yukon specimens were collected in an alluvial fan in June and July (<xref ref-type="bibr" rid="B22">Klimaszewski et al. 2012</xref>).</p></tp:treatment-sec><tp:treatment-sec sec-type="comments" id="SECID0E23BK"><title>Comments.</title><p><italic><tp:taxon-name><tp:taxon-name-part taxon-name-part-type="genus" reg="Boreophilia">Boreophilia</tp:taxon-name-part><tp:taxon-name-part taxon-name-part-type="species" reg="herschelensis">herschelensis</tp:taxon-name-part></tp:taxon-name></italic> is conspecific with <italic><tp:taxon-name><tp:taxon-name-part taxon-name-part-type="genus" reg="Boreophilia">B.</tp:taxon-name-part><tp:taxon-name-part taxon-name-part-type="species" reg="vega">vega</tp:taxon-name-part></tp:taxon-name></italic> and is here synonymized. <italic><tp:taxon-name><tp:taxon-name-part taxon-name-part-type="genus" reg="Boreophilia">Boreophilia</tp:taxon-name-part><tp:taxon-name-part taxon-name-part-type="species" reg="vega">vega</tp:taxon-name-part></tp:taxon-name></italic> has a median lobe of aedeagus similar to that of <italic><tp:taxon-name><tp:taxon-name-part taxon-name-part-type="genus" reg="Boreophilia">B.</tp:taxon-name-part><tp:taxon-name-part taxon-name-part-type="species" reg="neoinsecuta">neoinsecuta</tp:taxon-name-part></tp:taxon-name></italic> (Fig. <xref ref-type="fig" rid="F11">72</xref>) and <italic><tp:taxon-name><tp:taxon-name-part taxon-name-part-type="genus" reg="Boreophilia">B.</tp:taxon-name-part><tp:taxon-name-part taxon-name-part-type="species" reg="insecuta">insecuta</tp:taxon-name-part></tp:taxon-name></italic> (Fig. <xref ref-type="fig" rid="F12">82</xref>), but the spermatheca of <italic><tp:taxon-name><tp:taxon-name-part taxon-name-part-type="genus" reg="Boreophilia">B.</tp:taxon-name-part><tp:taxon-name-part taxon-name-part-type="species" reg="vega">vega</tp:taxon-name-part></tp:taxon-name></italic> compared to the latter two species is differently shaped (Figs <xref ref-type="fig" rid="F11">79</xref>, <xref ref-type="fig" rid="F11">80</xref>, <xref ref-type="fig" rid="F16">116</xref>). Externally, <italic><tp:taxon-name><tp:taxon-name-part taxon-name-part-type="genus" reg="Boreophilia">B.</tp:taxon-name-part><tp:taxon-name-part taxon-name-part-type="species" reg="vega">vega</tp:taxon-name-part></tp:taxon-name></italic> differs from <italic><tp:taxon-name><tp:taxon-name-part taxon-name-part-type="genus" reg="Boreophilia">B.</tp:taxon-name-part><tp:taxon-name-part taxon-name-part-type="species" reg="neoinsecuta">neoinsecuta</tp:taxon-name-part></tp:taxon-name></italic> in elytra distinctly broader that the maximum width of pronotum (Figs <xref ref-type="fig" rid="F11">71</xref>, <xref ref-type="fig" rid="F16">109</xref>). Female sternite VIII is differently shaped in the two species (Figs <xref ref-type="fig" rid="F11">78</xref>, <xref ref-type="fig" rid="F16">115</xref>).</p></tp:treatment-sec><tp:treatment-sec sec-type="DNA Barcode data" id="SECID0E4ACK"><title>DNA Barcode data.</title><p>Our data included one sequence of <italic><tp:taxon-name><tp:taxon-name-part taxon-name-part-type="genus" reg="Boreophilia">B.</tp:taxon-name-part><tp:taxon-name-part taxon-name-part-type="species" reg="vega">vega</tp:taxon-name-part></tp:taxon-name></italic> from Yukon Territory, Canada, but because this sequence was &lt; 500 bp long it was not assigned a BIN on <abbrev xmlns:xlink="http://www.w3.org/1999/xlink" xlink:title="Barcode of Life Database" id="ABBRID0EOBCK" xlink:type="simple">BOLD</abbrev>. We calculate that this sequence is 6.5 % distant from its nearest neighbor.</p></tp:treatment-sec><tp:treatment-sec><!--Section generated to contain objects referenced in tp:taxon-treatment.--><fig id="F11" position="float" orientation="portrait"><label>Figures 71–80.</label><caption><p><italic><tp:taxon-name><tp:taxon-name-part taxon-name-part-type="genus" reg="Boreophilia">Boreophilia</tp:taxon-name-part><tp:taxon-name-part taxon-name-part-type="species" reg="neoinsecuta">neoinsecuta</tp:taxon-name-part></tp:taxon-name></italic> Klimaszewski: <bold>71</bold> habitus <bold>72, 73</bold> median lobe of aedeagus in lateral view <bold>74</bold> median lobe of aedeagus in dorsal view <bold>75</bold> male tergite VIII <bold>76</bold> male sternite VIII <bold>77</bold> female tergite VIII <bold>78</bold> female sternite VIII <bold>79, 80</bold> spermatheca. Scale bars: 1 mm (for habitus); 0.2 mm (remaining).</p></caption><graphic xmlns:xlink="http://www.w3.org/1999/xlink" xlink:href="zookeys-848-057-g011.jpg" position="float" orientation="portrait" xlink:type="simple" id="oo_302962.jpg"/></fig><fig id="F12" position="float" orientation="portrait"><label>Figures 81–83.</label><caption><p><italic><tp:taxon-name><tp:taxon-name-part taxon-name-part-type="genus" reg="Boreophilia">Boreophilia</tp:taxon-name-part><tp:taxon-name-part taxon-name-part-type="species" reg="insecuta">insecuta</tp:taxon-name-part></tp:taxon-name></italic> (Eppelsheim) [specimen from Siberia, Russia]: <bold>81</bold> habitus <bold>82</bold> median lobe of aedeagus in lateral view <bold>83</bold> median lobe of aedeagus in dorsal view. Scale bars: 1 mm (for habitus); 0.2 mm (remaining).</p></caption><graphic xmlns:xlink="http://www.w3.org/1999/xlink" xlink:href="zookeys-848-057-g012.jpg" position="float" orientation="portrait" xlink:type="simple" id="oo_302963.jpg"/></fig></tp:treatment-sec><ref-list><ref id="B7"><mixed-citation xmlns:xlink="http://www.w3.org/1999/xlink" xlink:type="simple"><person-group><name name-style="western"><surname>Brundin</surname><given-names>L</given-names></name></person-group> (<year>1954</year>) <article-title>Die palaearktischen Arten der <italic><tp:taxon-name><tp:taxon-name-part taxon-name-part-type="genus">Atheta</tp:taxon-name-part></tp:taxon-name></italic>-Untergattung <italic><tp:taxon-name><tp:taxon-name-part taxon-name-part-type="genus">Dimetrota</tp:taxon-name-part></tp:taxon-name></italic> Muls. et Rey (Col., <tp:taxon-name><tp:taxon-name-part taxon-name-part-type="family">Staphylinidae</tp:taxon-name-part></tp:taxon-name>). Eine systematische Studie.</article-title><source>Arkiv för Zoologi (Andra Serie)</source><volume>5</volume>[<issue>1953–54</issue>]: <fpage>369</fpage>–<lpage>434</lpage>. <ext-link xlink:type="simple" ext-link-type="doi" xlink:href="10.5962/bhl.title.48654">https://doi.org/10.5962/bhl.title.48654</ext-link></mixed-citation></ref><ref id="B42"><mixed-citation xmlns:xlink="http://www.w3.org/1999/xlink" xlink:type="simple"><person-group><name name-style="western"><surname>Smetana</surname><given-names>A</given-names></name></person-group> (<year>2004</year>) Subfamily <tp:taxon-name><tp:taxon-name-part taxon-name-part-type="subfamily">Aleocharinae</tp:taxon-name-part></tp:taxon-name> Fleming, 1921: 353–494. I: Catalogue of Palaearctic <tp:taxon-name><tp:taxon-name-part taxon-name-part-type="order">Coleoptera</tp:taxon-name-part></tp:taxon-name>, Vol. 2. I Löbl. Apollo Books, Stenstrup.</mixed-citation></ref><ref id="B22"><mixed-citation xmlns:xlink="http://www.w3.org/1999/xlink" xlink:type="simple"><person-group><name name-style="western"><surname>Klimaszewski</surname><given-names>J</given-names></name><name name-style="western"><surname>Godin</surname><given-names>B</given-names></name><name name-style="western"><surname>Bourdon</surname><given-names>C</given-names></name></person-group> (<year>2012</year>) <article-title>Further contributions to the aleocharine fauna of the Yukon Territory, Canada (<tp:taxon-name><tp:taxon-name-part taxon-name-part-type="order">Coleoptera</tp:taxon-name-part></tp:taxon-name>, <tp:taxon-name><tp:taxon-name-part taxon-name-part-type="family">Staphylinidae</tp:taxon-name-part></tp:taxon-name>).</article-title><source>ZooKeys</source><volume>186</volume>: <fpage>207</fpage>–<lpage>237</lpage>. <ext-link xlink:type="simple" ext-link-type="doi" xlink:href="10.3897/zookeys.186.2674">https://doi.org/10.3897/zookeys.186.2674</ext-link></mixed-citation></ref></ref-list></tp:taxon-treatment>
