# Supplementary material for: Species review of the genus Boreophilia Benick from North America (Coleoptera, Staphylinidae, Aleocharinae, Athetini): Systematics, habitat, and distribution
Source: Zookeys. 2019 May 20;848:57–102. doi: 10.3897/zookeys.848.34846 (PMC6536487; doi:10.3897/zookeys.848.34846)
Supplement: XML Treatment for Boreophilia davidgei [file zookeys.848.34846-treatment15.xml]

<!DOCTYPE tp:taxon-treatment
  PUBLIC "-//TaxonX//DTD Taxonomic Treatment Publishing DTD v0 20100105//EN" "tax-treatment-NSO.dtd">
<tp:taxon-treatment xmlns:tp="http://www.plazi.org/taxpub"><tp:treatment-meta><kwd-group><label>Taxon classification</label><kwd><named-content xmlns:xlink="http://www.w3.org/1999/xlink" content-type="kingdom">Animalia</named-content></kwd><kwd><named-content xmlns:xlink="http://www.w3.org/1999/xlink" content-type="order">Coleoptera</named-content></kwd><kwd><named-content xmlns:xlink="http://www.w3.org/1999/xlink" content-type="family">Staphylinidae</named-content></kwd></kwd-group><mixed-citation publication-type="journal"><person-group><name><surname>Klimaszewski</surname><given-names>Jan</given-names></name><name><surname>Sikes</surname><given-names>Derek S.</given-names></name><name><surname>Brunke</surname><given-names>Adam</given-names></name><name><surname>Bourdon</surname><given-names>Caroline</given-names></name></person-group><article-title>Species review of the genus <italic><tp:taxon-name><tp:taxon-name-part taxon-name-part-type="genus" reg="Boreophilia">Boreophilia</tp:taxon-name-part></tp:taxon-name></italic> Benick from North America (<tp:taxon-name><tp:taxon-name-part taxon-name-part-type="order">Coleoptera</tp:taxon-name-part></tp:taxon-name>, <tp:taxon-name><tp:taxon-name-part taxon-name-part-type="family">Staphylinidae</tp:taxon-name-part></tp:taxon-name>, <tp:taxon-name><tp:taxon-name-part taxon-name-part-type="subfamily">Aleocharinae</tp:taxon-name-part></tp:taxon-name>, <tp:taxon-name><tp:taxon-name-part taxon-name-part-type="tribe">Athetini</tp:taxon-name-part></tp:taxon-name>): Systematics, habitat, and distribution</article-title><source>Zookeys</source><day>20</day><month>5</month><year>2019</year><volume>848</volume><fpage>57</fpage><lpage>102</lpage><pub-id pub-id-type="doi">10.3897/zookeys.848.34846</pub-id></mixed-citation></tp:treatment-meta><tp:nomenclature><label>14.</label><tp:taxon-name>
                <tp:taxon-name-part taxon-name-part-type="genus" reg="Boreophilia">Boreophilia</tp:taxon-name-part>
                <tp:taxon-name-part taxon-name-part-type="species" reg="davidgei">davidgei</tp:taxon-name-part>
              </tp:taxon-name><tp:taxon-authority>Klimaszewski &amp; Godin, 2012</tp:taxon-authority><xref ref-type="fig" rid="F17">Figs 117–120</xref><tp:nomenclature-citation-list><tp:nomenclature-citation><tp:taxon-name>
                    <tp:taxon-name-part taxon-name-part-type="genus" reg="Boreophilia">Boreophilia</tp:taxon-name-part>
                    <tp:taxon-name-part taxon-name-part-type="species" reg="davidgei">davidgei</tp:taxon-name-part>
                  </tp:taxon-name><comment>Klimaszewski &amp; Godin, in <xref ref-type="bibr" rid="B22">Klimaszewski et al. 2012</xref>: 232.</comment></tp:nomenclature-citation></tp:nomenclature-citation-list></tp:nomenclature><tp:treatment-sec sec-type="diagnosis" id="SECID0ENDCK"><title>Diagnosis.</title><p>Body moderately broad, subparallel, moderately glossy, abdomen slightly more so (Fig. <xref ref-type="fig" rid="F17">117</xref>); length 2.8–2.9 mm; uniformly dark brown to almost black, basal sternite slightly reddish-brown, legs paler, yellowish-brown; antennomeres VIII–X subquadrate to slightly transverse; pronotum slightly shorter than elytra at suture, maximum width of pronotum distinctly less than maximum width of elytra. <bold>Male</bold>. Unknown. <bold>Female</bold>. Spermatheca: capsule ovoid apically and pitcher-shaped basally, without apical invagination; stem short, narrow, sinuate and looped posteriad (Fig. <xref ref-type="fig" rid="F17">120</xref>); tergite VIII truncate apically (Fig. <xref ref-type="fig" rid="F17">118</xref>); sternite VIII rounded apically, antecostal suture arcuate and slightly sinuate laterally (Fig. <xref ref-type="fig" rid="F17">119</xref>).</p><fig id="F17" position="float" orientation="portrait"><label>Figures 117–120.</label><caption><p><italic><tp:taxon-name><tp:taxon-name-part taxon-name-part-type="genus" reg="Boreophilia">Boreophilia</tp:taxon-name-part><tp:taxon-name-part taxon-name-part-type="species" reg="davidgei">davidgei</tp:taxon-name-part></tp:taxon-name></italic> Klimaszewski and Godin: <bold>117</bold> habitus <bold>118</bold> female tergite VIII <bold>119</bold> female sternite VIII <bold>120</bold> spermatheca. Scale bars: 1 mm (for habitus); 0.2 mm (remaining).</p></caption><graphic xmlns:xlink="http://www.w3.org/1999/xlink" xlink:href="zookeys-848-057-g017.jpg" position="float" orientation="portrait" xlink:type="simple" id="oo_302968.jpg"/></fig><p>This species may be distinguished by the unique shape of spermatheca.</p></tp:treatment-sec><tp:treatment-sec sec-type="distribution" id="SECID0EIFCK"><title>Distribution.</title><p>Nearctic species, known only from Canada, YT.</p></tp:treatment-sec><tp:treatment-sec sec-type="Collection data" id="SECID0ENFCK"><title>Collection data.</title><p>Habitat: white spruce and feathermoss forest, mixed pine and willow forest, black spruce stand, mixed aspen and white spruce forest (<xref ref-type="bibr" rid="B22">Klimaszewski et al. 2012</xref>). Females from Yukon were collected in May to September using pitfall traps and litter sifting in mature forest.</p></tp:treatment-sec><tp:treatment-sec sec-type="comments" id="SECID0EXFCK"><title>Comments.</title><p>This species is tentatively assigned to this group, because the male is unknown and morphology of median lobe of aedeagus could not be analysed.</p></tp:treatment-sec><ref-list><ref id="B22"><mixed-citation xmlns:xlink="http://www.w3.org/1999/xlink" xlink:type="simple"><person-group><name name-style="western"><surname>Klimaszewski</surname><given-names>J</given-names></name><name name-style="western"><surname>Godin</surname><given-names>B</given-names></name><name name-style="western"><surname>Bourdon</surname><given-names>C</given-names></name></person-group> (<year>2012</year>) <article-title>Further contributions to the aleocharine fauna of the Yukon Territory, Canada (<tp:taxon-name><tp:taxon-name-part taxon-name-part-type="order">Coleoptera</tp:taxon-name-part></tp:taxon-name>, <tp:taxon-name><tp:taxon-name-part taxon-name-part-type="family">Staphylinidae</tp:taxon-name-part></tp:taxon-name>).</article-title><source>ZooKeys</source><volume>186</volume>: <fpage>207</fpage>–<lpage>237</lpage>. <ext-link xlink:type="simple" ext-link-type="doi" xlink:href="10.3897/zookeys.186.2674">https://doi.org/10.3897/zookeys.186.2674</ext-link></mixed-citation></ref></ref-list></tp:taxon-treatment>
